# Supplementary material for: Decoding Isoprenoid Transcript–Metabolite Interactions in Carotenoid Tomato Fruit Mutants Uncovers Novel Metabolic Cross-Links
Source: Int J Mol Sci. 2026 May 15;27(10):4412. doi: 10.3390/ijms27104412 (PMC13207119; doi:10.3390/ijms27104412)
Supplement: Supplementary file 1 [file ijms-27-04412-s001.zip]

Archive with 7 entries (4 files):
- Supplemental materials_Frusciante et al., 2026/
- Supplemental materials_Frusciante et al., 2026/Suppl_tables_Frusciante et al., 2026.xlsx
- Supplemental materials_Frusciante et al., 2026/Supp_Figures_Frusciante et al., 2026 copia.pptx
- __MACOSX/
- __MACOSX/Supplemental materials_Frusciante et al., 2026/
- __MACOSX/Supplemental materials_Frusciante et al., 2026/._Suppl_tables_Frusciante et al., 2026.xlsx
- __MACOSX/Supplemental materials_Frusciante et al., 2026/._Supp_Figures_Frusciante et al., 2026 copia.pptx
