# Supplementary material for: Decoding Isoprenoid Transcript–Metabolite Interactions in Carotenoid Tomato Fruit Mutants Uncovers Novel Metabolic Cross-Links
Source: Int J Mol Sci. 2026 May 15;27(10):4412. doi: 10.3390/ijms27104412 (PMC13207119; doi:10.3390/ijms27104412)
Supplement: Supplementary file 1 [file ijms-27-04412-s001.zip › Supplemental materials_Frusciante et al., 2026/Suppl_tables_Frusciante et al., 2026.xlsx]

## Sheet: Table S1
Table S1. Chromosomal localization of tomato isoprenoid biosynthetic genes and qRT–PCR primers for carotenoid-pathway targets.
Isoprenoid class	SGN ID (ITAG2.3)	Gene	Full Name	Ch.*	Position (bp)		Real-time PCR
					START	STOP	Primer UP	Primer DW
Carotenoids	Solyc03g031860	PSY1	Phytoene synthase 1	3	8610361	8606368	GGGCGGCCATTTGACAT	AATGGCTGAATATCAACTGGAAAGT
	Solyc02g081330	PSY2	Phytoene synthase 2	2	39917007	39913208	CGGTTGATATTCAGCCATTCAG	GCGACATAGTAACAATAGAGATATAGCTCAT
	Solyc01g005940	PSY3	Phytoene synthase 3	1	617183	613955	AACAGTTGGCCTAATGAGTGTGC	TCCCTATGCCCAAATGAAGTG
	Solyc03g123760	PDS	Phytoene desaturase	3	64561664	64554061	CCGGTGACTACACGAAACAGAA	AAGTAACTCATAATCCTGTACAATAGCTTGA
	Solyc11g011990	P-TOX	Plastid terminal oxidase	11	4942674	4937989	TGCATTTTGCTGAAAGCTGG	CTCGGGCTCAAAGCATACATC
	Solyc12g098710	Z-ISO	z-carotene isomerase	12	64470757	64466750	TGTTGCTGGGATTCACGAACT	TGTCAACAGCCGCTACCTCTAG
	Solyc01g097810	ZDS	z-carotene desaturase	1	80284534	80276527	TTGGAGCGTTCGAGGCAAT	AGAAATCTGCATCTGGCGTATAGA
	Solyc10g081650	CrtISO1	Carotenoid isomerase 1	10	62011520	62006972	TACTTTATAGGGCAAATGTTACAAGTATCAT	ATCTGGTAGCATTCGATACTATGGTTT
	Solyc05g010180	CrtISO2	Carotenoid isomerase 2	5	4382261	4377503	TCAAGGAGCCCTTGGTGCTA	GGAGATCCAGCCAATTTCGTAT
	Solyc12g008980	LCY-e	Lycopene e-cyclase	12	2290327	2285372	AGTTGAGGTTGATAACAATCCATTTG	AGATTGAGCGTCGTGTCTGAGA
	Solyc04g040190	LCY-b1	Lycopene b-cyclase 1	4	31105156	31103654	TCGTTGGAATCGGTGGTACAG	AGCTAGTGTCCTTGCCACCATATAA
	Solyc10g079480	LCY-b2	Lycopene b-cyclase 2	10	60350855	60349353	TTTTATGGATTGGCGAGATTCC	TTGATGAAAATGGCATGGCA
	Solyc06g074240	CYC-b	Chromoplast-specific Lycopene b-cyclase	6	42289623	42288127	TGTTATTGAGGAAGAGAAATGTGTGAT	TCCCACCAATAGCCATAACATTTT
	Solyc10g083790	CYP97C1	Cytochrome P450 e-carotene hydroxylase	10	62864898	62869438	AGGACGCTCTCCGACTTATGAA	TTATCAGGACAGGTGGATGTGG
	Solyc04g051190	CYP97A3	Cytochrome P450 b-carotene hydroxylase	4	49213054	49193942	TGGCTTCCCGTCATTGCT	GAATGCGAGGATAATTGCCC
	Solyc06g036260	CHY1	non-heme di-iron b-carotene hydroxylase 1	6	22434113	22432178	CGAACTTTTTATTTCCGTCATTCA	TTCTTCTAGACCTCAAAATTGGGC
	Solyc03g007960	CHY2	non-heme di-iron b-carotene hydroxylase 2	3	2450289	2447872	CGTTTCTCAGTCCAAAATCCG	CAGCACAAAACAAACCGCC
	Solyc02g090890	ZEP	Zeaxanthin epoxydase	2	46952928	46947845	ATGATAGACCGCCAACCTTTAGTT	CCATGCATCCCCCTTGAC
	Solyc04g050930	VDE	Violaxanthin de-epoxidase	4	48134290	48113567	GCGCTTGCCCCTCATTC	TCGGAAGCCTTGATCCAACTTG
	Solyc01g087250	CCD1a	Carotenoid Cleavage Dioxygenase 1A	1	73956019	73945385	TTTAACATGAAGAGTGGTGCAGC	TGATGACTCCAGTTACCTTAGCAATG
	Solyc01g087260	CCD1b	Carotenoid Cleavage Dioxygenase 1B	1	73970716	73957796	CACCACCTTTCGCTACATATAGAGTC	GGTCTGAAGTACAATGGAAGATCCAT
	Solyc07g056570	NCED	9-cis-epoxycarotenoid dioxygenase	7	61686663	61684846	CATGAACTTGAACACCCTTTGC	CGTTTCGAACGTAAACGCCT
chlorophylls	Solyc01g102410	GtRNAS	Glutaminyl-tRNA synthetase	1	82996076	82987257	-	-
	Solyc01g112290	GtRNAS-like	Glutamyl-tRNA synthetase	1	90114267	90129540	-	-
	Solyc01g089840	GluTR1	Glutamyl-tRNA reductase	1	75333970	75334679	-	-
	Solyc01g106390	GluTR2	Glutamyl-tRNA reductase	1	86068605	86065693	-	-
	Solyc04g076870	GluTR3	Glutamyl-tRNA reductase	4	59393248	59389700	-	-
	Solyc04g009200	GSAAT	Glutamate-1-semialdehyde-2 1-aminomutase	4	2699163	2695320	-	-
	Solyc08g069030	ALAD	Delta-aminolevulinic acid dehydratase	8	55322764	55332861	-	-
	Solyc07g066470	PBGD	Porphobilinogen deaminase	7	65116118	65112777	-	-
	Solyc04g079320	UROS	Uroporphyrinogen III synthase	4	61421967	61437157	-	-
	Solyc10g007320	UROD-1	Uroporphyrinogen decarboxylase	10	1727585	1723048	-	-
	Solyc06g048730	UROD-2	Uroporphyrinogen decarboxylase	6	28112767	28105228	-	-
	Solyc10g005110	CPOX	Coproporphyrinogen III oxidase aerobic	10	103626	96242	-	-
	Solyc03g005080	PPO1	Protoporphyrinogen IX oxidase	3	59635	54076	-	-
	Solyc01g079090	PPO2	Protoporphyrinogen oxidase	1	70668181	70673636	-	-
	Solyc10g008740	Mg-chelatase sub-I (CHLI)	Magnesium chelatase ATPase subunit I	10	2822974	2826287	-	-
	Solyc04g015490	Mg-chelatase sub-D (CHLD)	Magnesium chelatase subunit D	4	5692397	5708956	-	-
	Solyc04g015750	Mg-chelatase sub-H (CHLH)	Magnesium chelatase H subunit	4	6040044	6034127	-	-
	Solyc03g118240	Mg-PPMT	Magnesium-protoporphyrin ix methyltransferase	3	61216115	61214116	-	-
	Solyc10g077040	CRD1	Magnesium-protoporphyrin IX monomethyl ester	10	59280410	59277929	-	-
	Solyc01g067290	DVR	NAD-dependent epimerase/dehydratase	1	68104891	68106498	-	-
	Solyc12g013710	PORA-1	Protochlorophyllide reductase	12	4547459	4544984	-	-
	Solyc10g006900	PORA-2	Protochlorophyllide reductase	10	1335152	1338824	-	-
	Solyc07g054210	PORA-2	Protochlorophyllide reductase like protein	7	59892645	59889442	-	-
	Solyc01g088310	CHL P-1	Geranylgeranyl reductase	1	74844261	74845854	-	-
	Solyc03g115980	CHL P-2	Geranylgeranyl reductase	3	59589011	59590405	-	-
	Solyc09g014760	CHLG	Chlorophyll synthase	9	6847724	6841510	-	-
	Solyc06g060310	CAO1	Chlorophyllide a oxygenase	6	34677472	34673695	-	-
	Solyc11g012850	CAO2	Chlorophyllide a oxygenase	11	5648033	5644237	-	-
	Solyc05g032660	NOL	Dehydrogenase/ reductase 3	5	43177288	43162183	-	-
	Solyc07g024000	NYC1	Dehydrogenase/ reductase 3	7	23795954	23800624	-	-
	Solyc09g091100	HCAR	Coenzyme F420 hydrogenase/dehydrogenase beta subunit-like	9	65811144	65800960	-	-
	Solyc09g065620	CLH-1	Chlorophyllase 1	9	59381900	59383833	-	-
	Solyc12g005300	CLH-2	Chlorophyllase 2	12	184250	186621	-	-
	Solyc09g082600	CLH-3	Chlorophyllase 2	9	63728748	63730574	-	-
	Solyc06g053980	CLH-4	Chlorophyllase 2	6	33354119	33352567	-	-
	Solyc11g066440	PaO1	Pheophorbide a oxygenase (Fragment)	11	49288143	49284557	-	-
	Solyc04g039880	PaO2	Pheophorbide a oxygenase	4	30599880	30601556	-	-
	Solyc12g096550	PaO3	Pheophorbide a oxygenase family	12	63762826	63760005	-	-
	Solyc04g040160	ACD1-like-1	Pheophorbide a oxygenase	4	31081223	31076099	-	-
	Solyc04g039870	ACD1-like-2	Accelerated cell death 1 (Fragment)	4	30596394	30598819	-	-
	Solyc06g048570	PPD-1	Hydrolase alpha/beta fold family protein expressed	6	27752571	27750020	-	-
	Solyc03g095550	PPD-2	Hydrolase alpha/beta fold family protein expressed	3	50206144	50203950	-	-
	Solyc01g088090	PPH	Hydrolase alpha/beta fold family protein	1	74691916	74688575	-	-
	Solyc03g044470	RCCR	Red chlorophyll catabolite reductase (Fragment)	3	13305345	13308989	-	-
	Solyc08g065480	Fe-chelatase-1	Ferrochelatase	8	50803256	50795749	-	-
	Solyc10g084140	Fe-chelatase-like1	Ferrochelatase	10	63114427	63108257	-	-
	Solyc05g018650	Fe-chelatase-like2	Ferrochelatase	5	22699780	22680872	-	-
tococromanols	Solyc01g088310	GGR-1	Geranylgeranyl reductase	1	74844261	74845854	-	-
	Solyc03g115980	GGR-2	Geranylgeranyl reductase	3	59589011	59590405	-	-
	Solyc07g007590	Tyra-like	Prephenate dehydrogenase family protein	7	2241090	2239957	-	-
	Solyc07g053720	TAT	Tyrosine aminotransferase-like protein	7	59468538	59464896	-	-
	Solyc10g008200	TAT-like	Tyrosine aminotransferase	10	2319689	2315211	-	-
	Solyc07g045050	HPPD-1	4-hydroxyphenylpyruvate dioxygenase	7	55467514	55473804	-	-
	Solyc05g041200	HPPD-2	4-hydroxyphenylpyruvate dioxygenase	5	49402874	49398356	-	-
	Solyc03g051810	HPT (VTE2)-1 or VTE-1	Homogentisate phytyltransferase	3	18871399	18877676	-	-
	Solyc07g017770	HPT (VTE2)-1 or VTE-2	Homogentisate phytyltransferase	7	7978855	7995019	-	-
	Solyc08g041850	HPT (VTE2)-1 or VTE-3	Homogentisate phytyltransferase	8	27386390	27389266	-	-
	Solyc09g065730	MCS/MDS	MPBQ/MSBQ methyltransferase	9	59616601	59613799	-	-
	Solyc08g068570	VTE1	Tocopherol cyclase	8	54916147	54923788	-	-
	Solyc08g076360	VTE4	Gamma-tocopherol methyltransferase	8	57501540	57497311	-	-
quinones	Solyc03g005230	VTE3a	Menaquinone biosynthesis methyltransferase ubiE	3	132905	138964	-	-
	Solyc04g005190	Phyllo (MenD,H,C)	2-succinyl-5-enolpyruvyl-6-hydroxy-3-cyclohexene-1-carboxylate synthase	4	130395	145641	-	-
	Solyc06g071030	MenF	Isochorismate synthase	6	40026369	40017435	-	-
	Solyc01g105460	ABC4 (MenA)	1-4-dihydroxy-2-naphthoate octaprenyltransferase	1	85388619	85395868	-	-
	Solyc02g069920	(ECHID) MenB-putative	Long-chain-fatty-acid CoA ligase	2	34281465	34286083	-	-
	Solyc05g005180	(AAE14) Men E-putative	acyl-activating enzyme family	5	164806	168556	-	-
	Solyc03g114300	UbiA	4-hydroxybenzoate octaprenyltransferase	3	58362391	58366660	-	-
	Solyc07g055850	Coq3-like	3-demethylubiquinone-9 3-methyltransferase	7	61095708	61089552	-	-
	Solyc09g091570	Coq6-like	Ubiquinone biosynthesis hydroxylase UbiH/UbiF/VisC/COQ6 family	9	66169902	66176704	-	-
	Solyc01g081470	Coq5-like	Ubiquinone/menaquinone biosynthesis methyltransferase ubiE	1	73193591	73186474	-	-
	Solyc12g019010	UbiE-MenG-like	Ubiquinone/menaquinone biosynthesis methyltransferase UbiE	12	8979717	8972390	-	-
*Ch.=Chromosome

## Sheet: Table S2
Table S2. Predicted transcription factor binding sites in the promoters of CYC-b (A) and LCY-e (B), identified using the PLACE database.
A
#	Factor or Site Name	Signal Sequence	Localization genotype and bp from ATG)		Strain	Description	Putative inducer
1	RBCSCONSENSUS	AATCCAA	Beta	-764	(+)	Ribulose 1,5-bisphosphatecarboxylaseloxygenase small subunit (rbcS) gene general consensus sequence.	Light
2	CAREOSREP1	CAACTC	Beta	-711	(+)	Found in the promoter of a cystein proteinase (REP-1) gene in rice. Regulatory element for GA-inducible expression of hydrolase genes in the germinating seeds.	GA
3	CARGATCONSENSUS	CCWWWWWWGG	Beta	-645	(+)	Found in the promoter of Arabidopsis SOC1 which is the MADS-box flowering-time gene; FLC is a component of the vernalization pathway and binds directly to this site and blocks transcriptional activation of SOC1 by CONSTANS (CO).	FLC, cold, CO
4	PRECONSCRHSP70A	SCGAYNRNNNNNNNNNNNNNNNHD	Beta	-626	(+)	Consensus motif present in a plastid response element (PRE), which is part of HSP70A gene promoter of Chlamydomonas and acts as an enhancer.	Light, Mg- protoporphyrin IX
5	DRE1COREZMRAB17	ACCGAGA	Wt	-524	(+)	DRE/CRT is a cis-acting element that is involved in gene expression responsive to drought and low temperature stress.	Drought, low temperature
6	-300CORE	TGTAAAG	Beta	-14	(-)	It is Prolamin Box (P-box). The Dof protein PBF binds to the prolamin box. Dof proteins have been shown to interact specifically with bZIP proteins, and this interaction results in stimulation of bZIP binding to DNA target sequences in plant promoters.	PBF
B
#	Factor or Site Name	Signal Sequence	Localization (genotype and bp from ATG)		Strain	Description	Putative inducer
1	L1BOXATPDF1	TAAATGYA	Delta	-1.724	(+)	L1 box plays a crucial role in the regulation of PROTODERMAL FACTOR1 (PDF1) expression in L1 cells in Arabidopsis. L1-specific homeodomain protein (ATML1) bind to the L1 box sequence.	ATML, MYB
2	ELRECOREPCRP1	TTGACC	Delta	-1,248; -1,015	(+)	Fungal elicitor responsive element core of parsley pathogenesis-related (PR1) gene.	EREs, WRKYs, SA, ethylene
3	CAREOSREP1	CAACTC	Delta	-1229; -511	(-)	Found in the promoter of a cystein proteinase (REP-1) gene in rice. It is the regulatory element for GA-inducible expression of hydrolase genes in the germinating seeds.	GA
4	ASF1MOTIFCAMV	TGACG	Delta	-1204	(-)	Found in many promoters and are involved in transcriptional activation of several genes by auxin and/or salicylic acid.	ASF1, auxin, SA
5	SITEIIATCYTC	TGGGCY	Delta	-1180	(+)	Site II element" found in the promoter regions of cytochrome gene (Cytc-1) in Arabidopsis. This site are present in several genes encoding proteins involved in cytochrome c-dependent respiration suggests that these elements may be the target of factors that coordinate the expression of nuclear genes encoding components of this part of the mitochondrial respiratory chain. TCP-domain protein binds …	TCP-domain transcription factor
6	SORLIP2AT	GGGCC	Delta	-1179	(+)	One of sequences over-represented in the phyA (phytochromeA gene) light-induced promoters in Arabidopsis.	Light
7	CATATGGMSAUR	CATATG	Delta	-1161	(+)	Sequence found in promoter of SAUR (primary auxin response genes that are induced within a few minutes after auxin application) gene in soybean. Involved in auxin responsiveness.	Auxin
8	TATABOX3	TATTAAT	Delta	-1138	(+)	TATA box found in the 5' upstream region of sweet potato sporamin A gene.	TBP (TATA Binding Protein)
9	PYRIMIDINEBOXHVEPB1	TTTTTTCC	Delta	-1052	(+)	Pyrimidine box found in promoter of EPB-1 (a cysteine proteinase responsible for the degradation of seed endosperm storage proteins) gene in barley. Required for GA induction.	GA
10	GT1CORE	GGTTAA	Delta	-800; -793	(+)	Critical for binding of trihelix transcription factor GT-1 to sequence box II in promoter of the light-responsive pea rbcS-3A gene.	GT1
11	CPBCSPOR	TATTAG	Delta	-690	(-)	Cytokinin-responsive cis-element found in the cucumber promoter of NADPH-protochlorophyllide reductase (POR) gene.	Cytokinin
12	SEBFCONSSTPR10A	YTGTCWC	Delta	-668	(+)	Binding site of the potato silencing element binding factor (SEBF) gene found in promoter of pathogenesis-related gene (PR-10a). Similar to the auxin response element.	SEBF
14	XYLAT	ACAAAGAA	Delta	-454; -24	(+)	Regulatory element found in genes related to xylem development.	-
13	LTRECOREATCOR15	CCGAC	Delta	-539	(-)	Core of low temperature responsive element (LTRE) of cor15a (cold-regulated) gene in Arabidopsis.	cold, drought, and/or high salt treatment
15	TBOXATGAPB	ACTTTG	Delta	-379	(+)	T-box found in promoter of GAPB gene (which encodes the B subunit of chloroplast glyceraldehyde-3-phosphate dehydrogenase) in Arabidopsis. Mutations in the T-box result in reductions of light-activated gene transcription.	Light
16	AMYBOX2	TATCCAT	Delta	-210	(+)	Amylase box: conserved sequence found in 5' upstream region of alpha-amylase gene of rice, wheat and barley.	Sugar
17	ANAERO1CONSENSUS	AAACAAA	Delta	-26	(+)	Found in promoters of anaerobically induced genes and involved in the fermentative pathway.	-

## Sheet: Table S3
Table S3. Isoprenoids identified using HPLC-DAD coupled to APCI(-)-HRMS in negative ion mode.
	Metabolite	RT (min)	Abs (nm)	Chemical Formula	[M]	[M-H]-	Detected (m z-1)	Experimental formula	Identification by
CAROTENOIDS	All-trans-Neoxanthin (Neo)	11.47	416, 439, 468	C40H56O4	600.418	599.411	659.431	C49H55O	HPLC-DAD-APCI-MS
	All-trans-Violaxanthin (V1)	11.90	416, 439, 468	C40H56O4	600.418	599.411	659.432	C49H55O	HPLC-DAD-APCI-MS
	9-cis-Violaxanthin (V2)	12.89	410, 434, 464	C40H56O4	600.418	599.411	659.432	C49H55O	HPLC-DAD-APCI-MS
	Luteoxanthin (Lu)	13.32	398, 422, 448	C40H56O4	600.418	599.411	581.4	C40H53O3	HPLC-DAD-APCI-MS
	Hydroxy phytoene (P1)	16.40	286	C40H64	544.501	543.494	-	-	HPLC-DAD
	Lutein (L)	17.87	424, 445, 474	C40H56O2	568.428	567.421	568.426	C40H5602	HPLC-DAD-APCI-MS
	Hydroxy phytofluene (Pfl1)	18.56	331, 348, 367	C40H64	542.485	541.478	-	-	HPLC-DAD
	Zeaxanthin (Zea)	20.09	450, 476	C40H56O2	568.428	567.421	568.426	C40H56O2	HPLC-DAD-APCI-MS
	15-cis-phytoene (P2)	21.49	286	C40H64	544.501	543.494	-	-	HPLC-DAD
	All-trans-phytoene (P3)	22.28	286	C40H64	544.501	543.494	-	-	HPLC-DAD
	9,15-cis-phytofluene (Pfl2)	23.10	332, 348, 367	C40H62	542.485	541.478	541.479	C40H61	HPLC-DAD-APCI-MS
	Phytofluene isomer (Pfl3)	23.37	332, 348, 367	C40H62	542.485	541.478	-	-	HPLC-DAD
	Phytofluene isomer (Pfl4)	24.05	331, 348, 367	C40H62	542.485	541.478	-	-	HPLC-DAD
	Phytofluene isomer (Pfl4)	24.76	331, 348, 367	C40H62	542.485	541.478	541.479	C40H61	HPLC-DAD-APCI-MS
	Phytofluene isomer (Pfl5-t)	25.36	331, 348, 367	C40H62	542.485	541.478	-	-	HPLC-DAD
	a-carotene isomer (A1)	25.39	430, 447, 461	C40H56	536.438	535.431	536.438	C40H56	HPLC-DAD-APCI-MS
	All-trans-a-carotene (A2)	26.12	445, 468	C40H56	536.438	535.431	536.436	C40H56	HPLC-DAD-APCI-MS
	9,15,9’-tri-cis-ζ-carotene (Z1)	26.22	376, 400, 422	C40H60	540.47	539.462	539.461	C40H59	HPLC-DAD-APCI-MS
	ζ-carotene isomer (Z2)	26.61	374, 396, 419	C40H60	540.47	539.462	539.461	C40H59	HPLC-DAD-APCI-MS
	ζ-carotene isomer (Z3)	27.25	374, 396, 419	C40H60	540.47	539.462	539.461	C40H59	HPLC-DAD-APCI-MS
	ζ-carotene isomer (Z4)	27.39	382, 402,425	C40H60	540.47	539.462	539.462	C40H59	HPLC-DAD-APCI-MS
	All-trans-β-carotene (B1)	28.64	452, 477	C40H56	536.438	535.431	536.436	C40H56	HPLC-DAD-APCI-MS
	9,9’-di-cis-ζ-carotene (Z5)	28.88	381, 402, 425	C40H60	540.47	539.462	539.46	C40H59	HPLC-DAD-APCI-MS
	Prolycopene (Prolyc)	29.57	438	C40H56	536.438	535.431	536.437	C40H56	HPLC-DAD-APCI-MS
	9-cis-ζ-carotene (Z6)	29.67	382, 402, 425	C40H60	540.47	539.462	539.461	C40H59	HPLC-DAD-APCI-MS
	β-carotene isomer (B2)	29.67	429, 445, 472	C40H56	536.438	535.431	536.438	C40H56	HPLC-DAD-APCI-MS
	d-carotene isomer (D1)	30.2	431, 456, 487	C40H56	536.438	535.431	552.432	C40H56O	HPLC-DAD-APCI-MS
	7,9,9’-tri-cis-neurosporene (N1)	30.46	(330,375),409,432,462	C40H58	538.454	537.447	537.445	C40H57	HPLC-DAD-APCI-MS
	Neurosporene isomer (N5)	30.82	(330,375),409,432,462	C40H58	538.454	537.447	537.445	C40H57	HPLC-DAD-APCI-MS
	Neurosporene isomer (N6)	32.02	412,434,462	C40H58	538.454	537.447	537.445	C40H57	HPLC-DAD-APCI-MS
	All-trans-d-carotene (D2)	33.78	432, 457, 487	C40H56	536.438	535.431	536.437	C40H56	HPLC-DAD-APCI-MS
	Neurosporene isomer (N2)	34.66	415,436,462	C40H58	538.454	537.447	537.445	C40H57	HPLC-DAD-APCI-MS
	13-cis-lycopene (L1)	35.29	461, 491	C40H56	536.438	535.431	536.437	C40H56	HPLC-DAD-APCI-MS
	Neurosporene isomer (N3)	35.33	(375) 414,435,462	C40H58	538.454	537.447	536.437	C40H56	HPLC-DAD-APCI-MS
	5,13'-cis-lycopene (L2)	35.63	(361) 440, 465, 496	C40H56	536.438	535.431	536.437	C40H56	HPLC-DAD-APCI-MS
	γ-carotene (G)	35.77	461, 491	C40H56	536.438	535.431	536.437	C40H56	HPLC-DAD-APCI-MS
	Neurosporene isomer (N7)	35.83	417, 440, 468	C40H58	538.454	537.447	537.444	C40H57	HPLC-DAD-APCI-MS
	Neurosporene isomer (N4)	36.21	443, 471	C40H56	538.454	537.447	536.437	C40H56	HPLC-DAD-APCI-MS
	9-cis-lycopene (L3)	36.33	(296), 442, 467, 497	C40H56	536.438	537.447	536.437	C40H56	HPLC-DAD-APCI-MS
	5,9'-cis-lycopene (L4)	40.60	(296) 442, 467, 497	C40H56	536.438	535.431	536.437	C40H56	HPLC-DAD-APCI-MS
	Hydroxy lycopene (L5)	41.41	(294) 446, 472, 503	C40H56O	552.433	551.426	552.432	C40H56O	HPLC-DAD-APCI-MS
	Lycopene isomer (L7)	41.82	446, 472, 503	C40H56	536.438	535.431	536.437	C40H56	HPLC-DAD-APCI-MS
	All-trans-lycopene (L8)	49.32	(295) 447, 472, 503	C40H56	536.438	535.431	536.437	C40H56	HPLC-DAD-APCI-MS
	5-cis-lycopene (L9)	50.39	(295) 447, 472, 503	C40H56	536.438	535.431	536.437	C40H56	HPLC-DAD-APCI-MS
CHL	Chlorophyll b (chl b)	16.01	468	C55H70N4O6Mg	906.515	905.507	906.512	C55H70N4O6Mg	HPLC-DAD-APCI-MS / A.STD
	Chlorophyll a (chl a)	20.33	430	C55H72N4O5Mg	892.535	892.535	892.533	C55H72N4O5Mg	HPLC-DAD-APCI-MS / A.STD
TOC	g-/ b-tocopherol (g-/ b-T)	10.76	-	C28H48O2	416.365	416.365	475.374	C30H51O4	HPLC-DAD-APCI-MS / A.STD
	a-tocopherol (Vit-E)	10.30	-	C29H50O2	430.381	430.381	428.366	C29H48O2	HPLC-DAD-APCI-MS / A.STD
	d-tocopherol (d-T)	7.62	-	C27H46O2	402.35	402.35	401.343	C27H45O2	HPLC-DAD-APCI-MS / A.STD
QUI	Phylloquinone	12.05 - 13.12	-	C31H46O2	450.35	450.35	450.35	C31H46O2	HPLC-DAD-APCI-MS / A.STD
	Ubiquinone 9	20.95	-	C54H82O4	794.621	794.621	809.643	C55H85O4	HPLC-DAD-APCI-MS / A.STD
	Ubiquinone-10	23.30	-	C59H90O4	862.684	862.684	862.682	C59H90O4	HPLC-DAD-APCI-MS / A.STD
	Plastoquinone	24.73	-	C53H80O2	748.616	748.616	748.612	C53H80O2	HPLC-DAD-APCI-MS / A.STD
ABA	Dihydrophaseic acid	12.60	-	C15H22O5	282.147	281.14	281.14	C15H22O4	HPLC-DAD-ESI-MS
	ABA glucoside	8.90	-	C21H30O9	426.189	425.182	42518177514	C21H30O8	HPLC-DAD-ESI-MS / A.STD
	ABA	12.57	-	C15H20O4	264.136	263.129	236.129	C15H20O3	HPLC-DAD-ESI-MS / A.STD
	Phaseic acid	20.48	-	C15H20O5	280.131	279.124	279.124	C15H20O4	HPLC-DAD-ESI-MS
RT: Retention Time; Abs: Absorption spectrum (nm); [M]: monoisotopic mass; [M-H]: negative ionized mass; A.STD - Autenthic standard
CHL - Chlorophylls
TOC - Tococromanols
QUI - Quinones
A.STD - Autenthic standard

## Sheet: Table S4
Table S4. Carotenoid accumulation in tomato wild-type (WT) and mutant fruits at the MG (A), Br (B), and FR (C) ripening stages, determined by HPLC-DAD coupled to APCI(–)-HRMS. Data are reported as mean ± SD of at least three independent biological replicates expressed as relative values (fold change vs WT; AC as the reference for at, r, t and B; M82 for Del). Asterisks indicate significance accor…
Metabolites	AC	at	r	t	B	M82	Del
A	MATURE GREEN
Phytoene	n.d.	n.d.	n.d.	n.d.	n.d.	n.d.	n.d.
fold change	-	-	-	-	-	-	-
Phytofluene	n.d.	n.d.	n.d.	n.d.	n.d.	n.d.	n.d.
fold change	-	-	-	-	-	-	-
z-carotene	n.d.	n.d.	n.d.	n.d.	n.d.	n.d.	n.d.
fold change	-	-	-	-	-	-	-
Neurosporene	n.d.	n.d.	n.d.	n.d.	n.d.	n.d.	n.d.
fold change	-	-	-	-	-	-	-
Prolycopene	n.d.	n.d.	n.d.	n.d.	n.d.	n.d.	n.d.
fold change	-	-	-	-	-	-	-
lycopene isomer	n.d.	n.d.	n.d.	n.d.	n.d.	n.d.	n.d.
fold change	-	-	-	-	-	-	-
all-trans-lycopene	n.d.	n.d.	n.d.	n.d.	n.d.	n.d.	n.d.
fold change	-	-	-	-	-	-	-
g-carotene	n.d.	n.d.	n.d.	n.d.	n.d.	n.d.	n.d.
fold change	-	-	-	-	-	-	-
b-carotene	23,91(3,49)	13,6(1,13)**	17,86(2,85)	16,5(3,11)*	21,86(0,98)	25,58(4,8)	23,7(1,32)
fold change	-	0.57	0.75	0.69	0.91		0.93
neoxanthin	1,89(0,12)	2,2(0,23)	1,43(0,29)	1,95(0,05)	2,16(0,19)	2,08(0,48)	1,19(0,20)*
fold change		1.17	0.76	1.03	1.15		0.57
violaxanthin	15,61(1,83)	10,15(0,87)**	13,25(2,47)	23(2,83)*	14,64(2,18)	17,13(2,95)	9,74(2,05)*
fold change		0.65	0.85	1.47	0.94		0.57
luteoxanthin	3,41(0,32)	4,03(0,39)	3,74(0,42)	1,96(0,48)*	3,99(0,48)	1,37(0,32)	3,39(0,80)*
fold change		1.18	1.1	0.58	1.17		2.47
d-carotene	n.d.	n.d.	n.d.	n.d.	n.d.	n.d.	n.d.
fold change	-	-	-	-	-	-	-
a-carotene	1,85(0,47)	1,38(0,14)	0,68(0,11)**	0,37(0,05)**	2,07(0,52)	0,7(0,13)	0,46(0,10)**
fold change		1.04	0.36	0.26	1.1		0.65
Lutein	36,75(7,53)	36,33(2,36)	27,9(3,08)	11,95(1,96)***	24,62(3,1)	32,4(6,31)	30,7(3,22)
fold change		0.99	0.76	0.33	0.67		0.95
Tot. Carotenoid	83,42(27,54)	67,69(4,73)	64,86(9,22)	55,73(8,48)	69,34(7,45)	79,26(14,99)	69,18(7,69)
fold change	-	0.81	0.78	0.67	0.83	-	0.87
B	BREAKER
Phytoene	0,81(0,1)	n.d.	n.d.	9,61(1,15)**	0,5(0,02)**	3,67(0,44)	2,16(0,17)**
fold change		-	-	11.86	0.62		0.59
Phytofluene	n.d.	n.d.	n.d.	5,93(0,54)	n.d.	2,32(0,44)	0,61(0,07)**
fold change	-	-	-		-		0.26
z-carotene	n.d.	n.d.	n.d.	4,77(0,95)	n.d.	n.d.	n.d.
fold change	-	-	-		-	-	-
Neurosporene	n.d.	n.d.	n.d.	12,38(2,81)	n.d.	n.d.	n.d.
fold change	-	-	-		-	-	-
Prolycopene	n.d.	n.d.	n.d.	n.d.	n.d.	n.d.	n.d.
fold change	-	-	-		-	-	-
lycopene isomer	2,51(0,34)	n.d.	n.d.	18,05(3,48)**	1,03(0,13)*	5,65(1,92)	6,617(1,84)
fold change		-	-	7.19	0.41		1.17
all-trans-lycopene	7,7(0,89)	n.d.	n.d.	4,03(0,74)*		71,51(13,83)	2,59(0,41)**
fold change		-	-	0.52			0.04
g-carotene	n.d.	n.d.	n.d.	n.d.	0,74(0,07)	1,57(0,31)	3,34(0,25)**
fold change	-	-	-	-	-		2.13
b-carotene	13,86(0,54)	15,42(1,95)	2,89(0,32)***	8,29(0,61)***	45,72(5,43)***	7,68(1,25)	7,55(0,91)
fold change		1.11	0.2	0.59	3.29		0.98
Zeaxanthin	n.d.	n.d.	n.d.	n.d.	0,77(0,18)	n.d.	n.d.
fold change	-	-	-	-	-	-	-
neoxanthin	0,83(0,1)	n.d.	n.d.	1,7(0,09)***	1,4(0,2)*	1,51(0,47)	n.d.
fold change				2.05	1.69
violaxanthin	4,01(0,45)	1,07(0,15)***	0,52(0,03)***	10,99(1,86)**	7,92(0,3)***	4,64(1,06)	1,54(0,2)**
fold change		0.27	0.13	2.74	1.98		0.33
luteoxanthin	3,87(0,84)	1,52(0,96)*	2,29(0,35)*	7,39(0,67)**	3,46(0,75)	4,08(0,31)	1,88(0,5)**
fold change		0.39	0.59	1.91	0.89		0.46
d-carotene	n.d.	n.d.	n.d.	0,5(0,03)	0,42(0,03)	0,36(0,05)	41,58(2,3)***
fold change	-	-	-				115.5
a-carotene	1,78(0,29)	1,8(0,2)	0,66(0,28)**	0,62(0,09)**	2,14(0,58)	1,51(0,58)	1,43(0,22)
fold change		1.01	0.37	0.35	1.3		1.2
Lutein	28,7(2,7)	41,2(5,4)*	20,13(1,6)**	12,97(0,20)**	21,59(1,77)	20,8(2,8)	50,42(3,05)***
fold change		1.44	0.7	0.45	0.75		2.42
Tot. Carotenoid	64,07(6,25)	61,01(8,66)	26,49(2,58)***	97,23(13,22)**	85,69(9,46)*	125,3(23,46)	119,717(9,92)
fold change		0.95224	0.413454	1.51756	1.33744		0.955443
C	FULL RIPE
Phytoene	91,31(14,92)	n.d.	n.d.	207,62(9,80)***	33,32(6,36)**	117,76(2,14)	64,09(1,29)***
fold change		-	-	2.13	0.35		0.54
Phytofluene	55,11(6,71)	n.d.	n.d.	115,8(7,14)***	12,85(1,95)***	69,08(1,17)	37,62(0,6)***
fold change		-	-	2.1	0.21		0.54
z-carotene	9,65(1,19)	n.d.	n.d.	313,23(22,82)***	n.d.	26,67(1,29)	17,37(0,14)***
fold change		-	-	35.3	-		0.63
Neurosporene	n.d.	n.d.	n.d.	71,27(18,15)	n.d.	n.d.	n.d.
fold change		-	-		-	-	-
Prolycopene	n.d.	n.d.	n.d.	134,84(27,28)	n.d.	n.d.	n.d.
fold change		-	-		-	-	-
lycopene isomer	79,38(15,78)	n.d.	n.d.	14,66(2,08)**	37,49(4,78)*	109,36(11,76)	46,02(1,66)***
fold change		-	-	0.21	0.54		0.45
all-trans-lycopene	606,06(97,51)	n.d.	n.d.	4,32(0,56)***	90,64(8,37)***	556,93(87,41)	262,41(0,75)**
fold change		-	-	0.01	0.15		0.48
g-carotene	n.d.	n.d.	n.d.	n.d.	7,23(1,82)	3,06(0,24)	23,79(1,90)***
fold change	-	-	-				7.31
b-carotene	107,98(19,2)	42,62(5,6)**	4,1(0,96)***	8,22(1,89)***	210,93(20,39)**	18,67(2,06)	36,74(3,88)**
fold change		0.35	0.06	0.07	1.77		0.65
zeaxanthin	n.d.	n.d.	0,53(0,04)	n.d.	0,99(0,16)	n.d.	n.d.
fold change	-	-		-		-	-
neoxanthin	4,96(0,44)	n.d.	1,31(0,27)***	2,11(0,40)**	3,69(0,21)*	0,56(0,12)	n.d.
fold change			0.26	0.43	0.74		-
violaxanthin	5,91(1,29)	0,5(0,06)**	0,85(0,06)**	2,12(0,12)**	4,56(1,17)	0,42(0,1)	n.d.
fold change		0.08	0.14	0.36	0.77		-
luteoxanthin	3,35(0,42)	2,52(1,01)	2,26(0,34)*	1,25(0,25)**	3,1(0,23)	1,02(0,13)	0,85(0,06)
fold change		0.75	0.67	0.37	0.93		0.84
d-carotene	1,63(0,28)	n.d.	n.d.	1,40(0,23)	11,28(0,55)**	1,29(0,3)	176,33(18,75)***
fold change				0.86	6.92		127.58
a-carotene	10,2(0,81)	6,88(1,20)***	1,57(0,21)***	n.d.	16,75(3,63)*	0,86(0,08)	2,68(0,39)**
fold change		0.67	0.18		1.44		3.43
Lutein	23,92(3,28)	33,69(3,74)*	15,46(1,48)*	4,5(0,93)***	7,3(0,92)**	9,6(1,03)	61,92(4,93)***
fold change		1.3	0.6	0.17	0.28		5.52
Tot. Carotenoid	999,46(161,83)	86,21(11,61)***	26,08(3,36)***	881,34(91,65)	440,13(50,54)***	915,28(107,83)	729,82(34,35)***
fold change		0.0862566	0.0260941	0.881816	0.440368		0.797373

## Sheet: Table S5
Table S5. Gene expression analysis of carotenoid-pathway genes in tomato wild-type (WT) and mutant fruits at the MG (A), Br (B), and FR (C) ripening stages, measured by real-time PCR (qRT–PCR). Data are reported as mean ± SD of at least three independent biological replicates and represent relative values (fold change vs WT; AC as the reference for at, r, t and B; M82 for Del). Asterisks indicate…
Transcript	AC	at	r	t	B	M82	Del
A	MATURE GREEN
IDI1	1,155(0,042)	0,393(0,057)**	1,161(0,191)	1,095(0,087)	1,093(0,078)	1,41(0,21)	1,45(0,16)
fold change		0.34	1.01	0.95	0.95		1.03
PSY1	0,03(0,003)	0,055(0,005)**	0,015(0,002)**	0,01(0,001)***	0,026(0,005)	0,044(0,005)	0,109(0,0005)***
fold change		1.83	0.5	0.33	0.87		2.48
PSY2	0,003(0,0002)	0,002(0,0003)*	0,002(0,0003)**	0,002(0,0001)**	0,004(0,0005)**	0,005(0,0005)	0,004(0,0002)
fold change		0.8	0.69	0.77	1.45		0.95
PSY3	0,00005(0,000008)	0,00007(0,000013)*	0,00007(0,000012)**	0,00004(0,000009)	0,00012(0,000008)**	0,00006(0,000002)	0,00005(0,000009)
fold change		1.4	1.4	0.8	2.4		0.83
PDS	0,002(0,0003)	0,003(0,0002)*	0,001(0,0002)	0,001(0,0002)**	0,001(0,0002)**	0,003(0,0003)	0,003(0,0002)
fold change		1.21	0.63	0.65	0.68		1.08
ZISO	0,00026(0,00003)	0,00048(0,00003)***	0,00026(0,00003)	0,00018(0,00002)*	0,00023(0,000002)	0,00021(0,00001)	0,00042(0,00002)***
fold change		1.85	1	0.69	0.88		2
ZDS	0,004(0,0004)	0,005(0,0001)	0,003(0,0006)	0,004(0,0003)	0,006(0,0009)	0,005(0,0004)	0,005(0,0001)
fold change		1.08	0.76	0.8	1.29		0.94
CrtISO	0,003(0,0004)	0,004(0,0002)	0,002(0,0004)*	0,000009(0,000002)***	0,004(0,0002)	0,003(0,0001)	0,006(0,0004)***
fold change		1.16	0.67	0.03	1.22		1.72
CrtISO2	0,000033(0,000004)	0,000048(0,00001)	0,00003(0,000001)	0,00002(0,0000001)**	0,000051(0,000008)**	0,000039(0,00001)	0,000079(0,000008)**
fold change		1.45	0.91	0.61	1.55		2.03
LCY-E	0,00029(0,00005)	0,00023(0,00003)	0,00029(0,00003)	0,00047(0,00003)**	0,00073(0,00007)**	0,00018(0,00002)	0,0006(0,00001)***
fold change		0.79	1	1.62	2.52		3.33
LCY-B	0,01(0,001)	0,009(0,0004)	0,008(0,001)*	0,008(0,007)	0,012(0,001)	0,01(0,0017)	0,01(0,001)
fold change		0.89	0.78	0.85	1.16		1.07
LCY-B 2	0,000138(0,000003)	0,000166(0,00001)**	0,000091(0,00001)**	0,000099(0,00002)	0,000218(0,00004)	0,000188(0,000004)	0,000108(0,00002)**
fold change		1.2	0.66	0.72	1.58		0.57
CYC-b	0,002(0,0001)	0,002(0,0002)	0,001(0,0001)***	0,001(0,0001)***	0,005(0,0003)***	0,003(0,0002)	0,004(0,0002)
fold change		0.95	0.34	0.3	2.53		1.2
CHY1	0,004(0,0006)	0,005(0,0009)	0,004(0,0001)	0,002(0,0004)*	0,004(0,0005)	0,001(0,00004)	0,002(0,0001)**
fold change		1.21	1.12	0.65	1.05		1.92
CHY2	0,001(0,0001)	0,002(0,0002)**	0,002(0,0002)***	0,001(0,0003)	0,002(0,0002)**	0,003(0,0005)	0,004(0,0004)
fold change		1.57	1.95	1.07	1.6		1.21
LUT1	0,000008(0,000001)	0,000009(0,00000005)	0,000005(0,000001)*	0,000004(0,000001)**	0,000014(0,00000031)***	0,000011(0,000001)	0,000006(0,00000041)***
fold change		1.13	0.63	0.5	1.75		0.55
LUT5	0,000036(0,000003)	0,00005(0,0000098)**	0,000042(0,000009)**	0,000028(0,000004)*	0,000085(0,000013)**	0,00007(0,000004)	0,000054(0,00000639)*
fold change		1.39	1.17	0.78	2.36		0.77
ZEP	0,009(0,0008)	0,008(0,0003)*	0,007(0,0006)**	0,007(0,0007)*	0,013(0,000003)**	0,007(0,0006)	0,009(0,0002)**
fold change		0.83	0.69	0.77	1.4		1.24
VDE	0,002(0,0002)	0,002(0,0001)	0,002(0,0003)	0,001(0,0001)**	0,002(0,0003)	0,002(0,0001)	0,001(0,0001)***
fold change		0.86	0.91	0.44	0.99		0.62
CCD1A	0,002(0,0003)	0,002(0,0003)	0,0017(0,0003)**	0,0015(0,0002)*	0,0058(0,0009)***	0,0035(0,00017)	0,003(0,0002)*
fold change		1	0.85	0.75	2.9		0.85
CCD1B	0,019(0,004)	0,016(0,003)	0,015(0,001)	0,015(0,002)	0,020(0,002)	0,011(0,002)	0,014(0,0015)
fold change		0.86	0.81	0.78	1.07		1.27
NCED	0,0084(0,0015)	0,008(0,0005)	0,009(0,001)	0,009(0,00009)	0,011(0,0006)*	0,008(0,0006)	0,013(0,0001)***
fold change		0.97	1.14	1.07	1.38		1.63
B	BREAKER
IDI1	1,74(0,17)	0,82(0,06)***	2,08(0,21)	2,07(0,2)	2,88(0,59)***	2,057(0,33)	2,28(0,41)
fold change		0.47	1.2	1.19	1.66		1.11
PSY1	0,67(0,04)	1,15(0,18)*	0,08(0,005)***	0,68(0,009)	1,36(0,04)***	0,84(0,03)	1,18(0,12)***
fold change		1.72	0.12	1.01	2.03		1.4
PSY2	0,0015(0,0001)	0,002(0,0004)*	0,003(0,0003)**	0,002(0,00003)**	0,0019(0,0002)	0,003(0,0003)	0,003(0,0006)
fold change		1.44	1.85	1.33	1.27		1.14
PSY3	0,003(0,001)	0,003(0,001)	0,002(0,0003)	0,004(0,001)	0,002(0,0002)	0,004(0,0004)	0,003(0,001)
fold change		0.97	0.71	1.16	0.76		1.38
PDS	0,25(0,04)	0,39(0,08)*	0,39(0,05)**	0,28(0,01)	0,35(0,03)*	0,47(0,02)	0,28(0,04)***
fold change		1.56	1.56	1.12	1.4		0.6
ZISO	0,21(0,04)	0,55(0,1)**	0,76(0,08)**	0,2(0,02)	0,44(0,05)**	0,71(0,02)	0,26(0,07)***
fold change		2.62	3.62	0.95	2.1		0.37
ZDS	0,09(0,02)	0,17(0,02)**	0,21(0,03)**	0,09(0,01)	0,16(0,03)**	0,23(0,01)	0,08(0,01)***
fold change		1.89	2.33	1	1.78		0.35
CrtISO	0,18(0,03)	0,29(0,04)*	0,34(0,05)*	0,002(0,000091)***	0,19(0,02)	0,20(0,06)	0,26(0,03)
fold change		1.61	1.89	0.01	1.06		1.3
CrtISO2	0,0004(0,0001)	0,0014(0,0002)**	0,0006(0,00005)*	0,0006(0,00005)*	0,0009(0,0001)**	0,0007(0,0001)	0,0007(0,0001)
fold change		3.56	1.5	1.47	2.24		1.14
LCY-E	0,0001(0,00002)	0,0002(0,00001)***	0,00005(0,000004)**	0,0002(0,00003)**	0,00014(0,000004)**	0,0001(0,00002)	0,0010(0,00016)***
fold change		2.06	0.56	2.4	1.51		10.8
LCY-B	0,05(0,006)	0,08(0,007)*	0,03(0,0038)**	0,07(0,004)*	0,06(0,0045)	0,05(0,0111)	0,1(0,013)**
fold change		1.48	0.57	1.39	1.25		2.13
LCY-B 2	0,0006(0,00004)	0,0009(0,00001)***	0,0006(0,0001)	0,0009(0,0001)*	0,0008(0,0001)*	0,001(0,0001)	0,0042(0,0005)***
fold change		1.53	1.12	1.52	1.46		4.16
CYC-b	0,002(0,0003)	0,002(0,0002)	0,002(0,0001)	0,002(0,00012)	0,018(0,0035)**	0,001(0,0001)	0,001(0,00004)**
fold change		1.07	1.1	1.15	10.05		1.23
CHY1	0,006(0,0002)	0,009(0,001)**	0,018(0,0003)***	0,007(0,001)	0,009(0,0005)**	0,007(0,0001)	0,011(0,001)***
fold change		1.46	2.96	1.2	1.4		1.58
CHY2	0,008(0,0002)	0,01(0,0004)**	0,02(0,0005)***	0,006(0,00032)**	0,013(0,0007)***	0,01(0,0003)	0,012(0,0009)
fold change		1.21	2.48	0.78	1.65		1.18
LUT1	0,000005(0,000001)	0,000007(0,000001)	0,000004(0,0000005)*	0,000004(0,0000001)*	0,000004(0,000001)	0,000004(0,000001)	0,000003(0,0000001)*
fold change		1.4	0.8	0.8	0.8		0.75
LUT5	0,000043(0,000009)	0,000055(0,000002)	0,000053(0,000003)*	0,000052(0,0000026)	0,000081(0,000007)**	0,000128(0,000025)	0,000081(0,00003)
fold change		1.28	1.23	1.21	1.88		0.71
ZEP	0,001(0,000116)	0,001(0,000073)	0,001(0,000082)**	0,001(0,0000724)	0,001(0,000361)	0,001(0,000188)	0,002(0,00014)*
fold change		0.88	0.43	1.06	1.04		1.53
VDE	0,0004(0,00006)	0,001(0,000106)***	0,0003(0,000037)*	0,0003(0,0000169)	0,0004(0,000031)	0,0005(0,000059)	0,0004(0,000035)
fold change		2.75	0.86	0.93	1.13		0.94
CCD1A	0,0013(0,0002)	0,0012(0,0002)	0,0011(0,0001)**	0,0021(0,00022)**	0,0016(0,0002)	0,005(0,0008)	0,001(0,0001)**
fold change		0.89	0.85	1.58	1.22		0.27
CCD1B	0,69(0,04)	0,65(0,08)	0,75(0,03)	0,59(0,06)	0,41(0,09)**	0,49(0,11)	0,45(0,11)
fold change		0.95	1.09	0.86	0.59		0.92
NCED	0,042(0,01)	0,034(0,007)	0,042(0,001)	0,036(0,001)	0,031(0,002)	0,082(0,008)	0,014(0,006)***
fold change		0.81	1	0.86	0.74		0.17
C	FULL RIPE
IDI1	3,58(0,79)	0,89(0,03)***	1,94(0,23)**	3,52(0,3)	4,73(0,88)**	3,87(0,48)	4,07(0,42)
fold change		0.25	0.54	0.98	1.32		1.05
PSY1	1,36(0,19)	1,1(0,02)	0,33(0,017)***	1,66(0,306)	3,52(0,72)**	1,16(0,22)	0,54(0,07)**
fold change		0.81	0.24	1.22	2.59		0.47
PSY2	0,003(0,0004)	0,002(0,0004)	0,002(0,0001)*	0,002(0,00015)	0,004(0,0011)	0,006(0,0012)	0,005(0,0006)
fold change		0.92	0.73	0.87	1.67		0.83
PSY3	0,001(0,0003)	0,001(0,0001)	0,001(0,0003)	0,001(0,00001)	0,002(0,0001)	0,002(0,0003)	0,001(0,0001)***
fold change		0.73	0.91	0.92	1.22		0.43
PDS	0,27(0,04)	0,29(0,01)	0,21(0,01)	0,37(0,08)	0,55(0,07)**	0,29(0,07)	0,18(0,004)
fold change		1.07	0.78	1.37	2.04		0.62
ZISO	0,24(0,02)	0,35(0,02)**	0,28(0,01)	0,43(0,03)***	0,82(0,16)***	0,05(0,001)	0,03(0,004)*
fold change		1.46	1.17	1.79	3.42		0.6
ZDS	0,025(0,0015)	0,031(0,0014)*	0,02(0,001)	0,024(0,0003)	0,07(0,0101)**	0,1(0,0168)	0,08(0,0116)
fold change		1.24	0.96	1.27	2.57		0.81
CrtISO	0,04(0,0041)	0,03(0,0024)	0,03(0,003)*	0,0002(0,00003)***	0,06(0,0043)**	0,03(0,0035)	0,01(0,0019)**
fold change		0.86	0.71	0.005	1.51		0.52
CrtISO2	0,00003(0,000002)	0,00007(0,000014)**	0,00004(0,000008)	0,00003(0,000005)*	0,00006(0,000002)***	0,00005(0,000009)	0,00008(0,000002)**
fold change		2.54	1.45	1.24	2.12		1.72
LCY-E	0,0000022(0,0000001)	0,000003(0,0000001)**	0,000003(0,0000004)	0,000005(0,000001)**	0,000003(0,0000003)**	0,000006(0,000001)	0,000143(0,000021)***
fold change		1.2	1.18	2.11	1.44		23.74
LCY-B	0,003(0,0003)	0,003(0,001)	0,003(0,0003)	0,002(0,0001)	0,003(0,0004)	0,009(0,0016)	0,01(0,002)
fold change		1.21	0.97	0.86	1.06		1.07
LCY-B 2	0,000062(0,00001)	0,000038(0,000004)**	0,0001(0,00002)**	0,00007(0,00001)	0,00007(0,00001)	0,0001(0,000004)	0,0001(0,00002)
fold change		0.71	2.41	1.62	1.48		0.87
CYC-b	0,012(0,0018)	0,007(0,0009)*	0,014(0,0027)	0,013(0,00304)	1,608(0,0685)***	0,003(0,0004)	0,002(0,0001)*
fold change		0.6	1.15	1.14	135.82		0.71
CHY1	0,046(0,0058)	0,029(0,002)**	0,035(0,0036)*	0,046(0,01)	0,043(0,0055)	0,032(0,0044)	0,021(0,002)*
fold change		0.63	0.76	1	0.93		0.66
CHY2	0,028(0,006)	0,017(0,0023)*	0,021(0,0015)	0,028(0,00487)	0,051(0,0072)*	0,027(0,0057)	0,013(0,0028)*
fold change		0.61	0.75	1	1.82		0.48
LUT1	0,000003(0,0000002)	0,000003(0,0000004)	0,000002(0,0000001)**	0,000005(0,0000008)**	0,000004(0,0000008)	0,000001(0,0000001)	0,000002(0,0000003)**
fold change		1.21	0.73	1.77	1.37		1.72
LUT5	0,000034(0,000002)	0,000023(0,000002)**	0,000027(0,000004)**	0,000041(0,0000078)	0,000134(0,000002)***	0,000054(0,000011)	0,000046(0,000009)
fold change		0.66	0.79	1.18	3.89		0.86
ZEP	0,003(0,000236)	0,003(0,000221)	0,002(0,000402)**	0,003(0,0013037)	0,003(0,000256)	0,005(0,000568)	0,004(0,000788)
fold change		1.02	0.66	0.86	1.03		0.91
VDE	0,0005(0,000135)	0,0015(0,000073)***	0,0009(0,000104)*	0,0005(0,00005)	0,0007(0,000159)	0,0012(0,000039)	0,0026(0,000445)**
fold change		2.8	1.67	1.03	1.3		2.12
CCD1A	0,0008(0,000049)	0,0003(0,000044)***	0,0004(0,000043)***	0,0005(0,00003)***	0,0019(0,0003)**	0,0008(0,0002)	0,0006(0,0001)
fold change		0.4	0.52	0.57	2.21		0.81
CCD1B	0,33(0,02)	0,28(0,01)*	0,16(0,01)***	0,35(0,06)	0,26(0,02)**	0,43(0,07)	0,2(0,03)**
fold change		0.85	0.47	1.04	0.79		0.48
NCED	0,021(0,001)	0,015(0,003)*	0,02(0,001)	0,029(0,001)***	0,047(0,002)***	0,029(0,005)	0,013(0,003)**
fold change		0.72	0.95	1.4	2.27		0.46

## Sheet: Table S6
Table S6. Levels of ABA and ABA-related metabolites in tomato wild-type (WT) and mutant fruits at the MG, Br, and FR ripening stages, determined by HPLC–ESI(–)–HRMS. Data are reported as mean ± SD of at least three independent biological replicates and are expressed as relative values (fold change normalized to the internal standard, IS, and fold change vs WT; AC as the reference for at, r, t and…
	AC	at	r	t	B	M82	Del
A	MATURE GREEN
dihydrophaseic acid	0,018(0,002)	0,005(0,001)***	0,018(0,002)	0,015(0,001)**	0,012(0,001)***	0,011(0,001)	0,016(0,001)***
fold-change		0.26	0.99	0.81	0.63		1.46
aba glucoside	0,003(0,0003)	0,002(0,0002)***	0,001(0,0001)***	0,003(0,0002)	0,001(0,0001)***	0,004(0,0006)	0,009(0,0008)***
fold-change		0.68	0.2	1.08	0.4		2.35
aba	0,006(0,0003)	0,002(0,0001)***	0,005(0,0009)*	0,01(0,0007)***	0,006(0,0004)*	0,002(0,0004)	0,003(0,0004)**
fold-change		0.25	0.86	1.68	0.9		1.51
phaseic acid	0,0001(0,00002)	0,0002(0,00004)***	0,0002(0,00002)***	0,0002(0,00005)**	0,0002(0,00004)***	0,0002(0,00006)	0,0002(0,00004)
fold-change		1.67	1.69	1.72	1.77		1.04
B	BREAKER
dihydrophaseic acid	0,036(0,002)	0,023(0,002)***	0,049(0,0025)	0,051(0,002)***	0,034(0,0025)	0,029(0,003)	0,034(0,001)**
fold-change		0.65	1.37	1.42	0.95		1.17
aba glucoside	0,004(0,00051)	0,0027(0,00058)**	0,0007(0,00019)***	0,002(0,00022)***	0,004(0,0005)	0,0021(0,00039)	0,0062(0,00093)***
fold-change		0.67	0.19	0.49	0.99		2.99
aba	0,0085(0,00072)	0,0018(0,0002)***	0,0075(0,0007)*	0,0071(0,00028)**	0,0162(0,00071)***	0,0027(0,00038)	0,0025(0,00031)
fold-change		0.21	0.88	0.84	1.9		0.94
phaseic acid	0,00009(0,000021)	0,00012(0,00003)*	0,00012(0,000027)*	0,00009(0,000034)	0,00008(0,000021)	0,00004(0,000024)	0,00008(0,000019)*
fold-change		1.39	1.42	0.98	0.9		1.78
C	FULL RIPE
dihydrophaseic acid	0,0024(0,0005)	0,0031(0,0007)	0,0015(0,0005)*	0,0068(0,0008)***	0,0039(0,0005)***	0,0033(0,0006)	0,0027(0,0007)
fold-change		1.29	0.63	2.83	1.63		0.82
aba glucoside	0,0097(0,0006)	0,0072(0,0011)***	0,0093(0,0004)	0,0109(0,001)*	0,0095(0,0009)	0,0098(0,0004)	0,0074(0,0008)***
fold-change		0.74	0.96	1.12	0.98		0.76
aba	0,0052(0,0002)	0,0039(0,0006)***	0,0014(0,0002)***	0,003(0,0007)***	0,0172(0,0007)***	0,0068(0,0004)	0,0056(0,0006)**
fold-change		0.75	0.27	0.58	3.31		0.82
phaseic acid	0,00017(0,00005)	0,00019(0,00004)	0,00019(0,00003)	0,00016(0,00004)	0,00017(0,00004)	0,00021(0,00004)	0,00017(0,00005)
fold-change		1.12	1.12	0.94	1		0.81
7-hydroxy-aba	0,0016(0,0005)	0,0022(0,0007)	0,001(0,0001)*	0,0016(0,0004)	0,0021(0,0005)	0,0019(0,0005)	0,002(0,0006)
fold-change		1.38	0.63	1	1.31		1.05

## Sheet: Table S7
Table S7. Expression levels of transcripts involved in ABA metabolism and response in mutant fruits at the MG (A), Br (B), and FR (C) ripening stages, measured using EU-TOM3 microarrays. Data are expressed as fold change relative to the corresponding genetic background (AC or M82). Statistically significant values (p < 0.05) are indicated in bold; transcripts upregulated or downregulated are high…
			A	MATURE GREEN									B	BREAKER									C	FULL RIPE
gene	Tomato ID	annotation	at		r		t		B		Del		at		r		t		B		Del		at		r		t		B		Del
			FC	P.Value	FC	P.Value	FC	P.Value	FC	P.Value	FC	P.Value	FC	P.Value	FC	P.Value	FC	P.Value	FC	P.Value	FC	P.Value	FC	P.Value	FC	P.Value	FC	P.Value	FC	P.Value	FC	P.Value
AAO	Solyc01g009230	Xanthine dehydrogenase/oxidase	1.15934	0.631875	1.17162	0.616104	1.55633	0.289968	1.68439	0.0123173	1.47871	0.249041	0.591134	0.0095037	0.759044	0.0788911	1.43858	0.261518	0.773381	0.0618916	0.694123	0.167903	1.74216	0.0328876	1.6759	0.159061	0.971735	0.902534	1.10072	0.686437	0.721012	0.0943061
AAO-like 1	Solyc11g065920	Xanthine dehydrogenase/oxidase	0.806489	0.115596	0.761615	0.0834828	0.748227	0.111127	1.12222	0.502594	1.51605	0.0147448	0.761079	0.0624449	0.803497	0.0617734	0.748072	0.016383	0.882996	0.228736	0.910023	0.562773	0.867557	0.261633	0.794591	0.0980915	1.02291	0.846472	1.23467	0.229578	0.771596	0.0645675
AAO-like 2	Solyc11g065930	Xanthine dehydrogenase/oxidase	1.15876	0.538676	0.846656	0.266918	0.870044	0.431859	1.1268	0.501226	0.592137	0.183155	0.750795	0.122566	1.90374	0.0750856	1.39667	0.201842	1.16215	0.30346	0.599373	0.0538176	0.686904	0.0101314	0.797185	0.489138	0.885812	0.490574	0.861421	0.489755	1.09738	0.615544
AAO-like 3	Solyc11g071600	Aldehyde oxidase	0.843218	0.51572	0.758207	0.256033	0.734147	0.11491	0.672841	0.0811554	0.646979	0.355872	0.990343	0.978322	0.657716	0.158412	0.799962	0.572263	0.510172	0.0177023	0.875203	0.625696	2.17696	0.0707193	1.41967	0.222777	1.18655	0.583343	1.11369	0.677687	1.05285	0.838784
AAO-like 4	Solyc01g088170	Aldehyde oxidase	1.02602	0.854442	0.863663	0.536035	1.05711	0.82437	0.940994	0.635937	0.970703	0.833076	1.25763	0.117254	1.09591	0.414044	0.969287	0.90235	0.874961	0.218715	0.998164	0.991591	0.505983	0.00280455	0.428988	0.0005978	0.5078	0.000505833	0.705367	0.124939	0.887656	0.513375
AAO-like 5	Solyc11g071620	Aldehyde oxidase	0.970912	0.889847	1.0421	0.663583	0.977635	0.920003	0.872477	0.382527	0.765692	0.0735506	0.932308	0.660541	1.53961	0.00532687	1.1138	0.311759	0.993213	0.952472	0.912181	0.689051	0.936445	0.54651	1.08195	0.455636	0.919758	0.476459	1.19841	0.395646	1.14204	0.373368
AAO-like 6	Solyc11g071580	Aldehyde oxidase	0.914022	0.416843	0.852699	0.365883	0.86645	0.201208	0.91068	0.380697	0.84369	0.223939	1.06598	0.647327	1.10328	0.518041	1.07349	0.5643	1.31958	0.0391703	1.02682	0.871111	1.29802	0.287279	1.06861	0.664777	0.993675	0.967238	0.966658	0.835789	1.08459	0.469156
MoCo	Solyc07g066480	Molybdenum cofactor sulfurase	1.14836	0.255671	1.30921	0.316615	1.98033	0.0314102	1.24023	0.306384	1.22213	0.305681	0.545314	0.150888	1.05403	0.891736	0.596827	0.190444	0.639454	0.165279	0.941544	0.8548	0.695724	0.076406	0.775805	0.190825	1.35001	0.168773	1.18985	0.480495	0.624568	0.175036
SDR 1	Solyc04g071940	Xanthoxin dehydrogenase	0.912417	0.455806	1.05626	0.565828	0.868501	0.290127	0.901875	0.351017	1.24802	0.113348	0.728266	0.0102289	0.888851	0.229798	0.880087	0.247673	1.1048	0.28794	0.847554	0.213737	0.728169	0.020882	0.783761	0.0415714	0.871064	0.165445	1.01775	0.872362	1.19084	0.375091
SDR 2	Solyc10g083180	Xanthoxin dehydrogenase	0.786874	0.106128	0.890673	0.257321	0.992075	0.936869	0.863015	0.179443	1.07429	0.544493	0.880625	0.358352	0.999205	0.996445	1.02169	0.886621	1.09036	0.450458	1.26421	0.0447641	1.16816	0.213499	0.995662	0.966004	1.00119	0.992415	0.953379	0.761024	1.00665	0.968399
SDR 3	Solyc08g028690	Tasselseed2-like short-chain dehydrogenase/reductase (Fragment)	0.817801	0.267757	0.991987	0.959152	0.850696	0.108787	1.37856	0.0298891	0.94526	0.823747	1.06499	0.657193	1.03517	0.82525	0.797902	0.111446	1.76251	0.00513389	0.857018	0.533574	2.13856	0.00262132	1.59915	0.00337757	2.29503	0.00282374	2.20733	0.00112746	1.31551	0.117518
SDR 4	Solyc12g056710	Xanthoxin dehydrogenase	1.04964	0.672427	1.04434	0.681976	1.04046	0.708954	1.05767	0.630862	0.95014	0.606937	0.959246	0.709571	0.995792	0.966272	0.929345	0.593746	1.01237	0.888574	0.988695	0.923074	1.01054	0.926515	1.00157	0.988594	1.03752	0.745146	0.950755	0.696895	0.970986	0.75132
8'-HO-ABA-1	Solyc08g075320	Cytochrome P450"	1.12021	0.500421	0.938944	0.658612	1.07519	0.740547	0.775017	0.24501	1.14731	0.621492	0.712564	0.177237	0.855294	0.54513	1.26439	0.501528	0.984346	0.935094	1.02927	0.88943	1.05834	0.836321	1.6166	0.0112476	0.719165	0.186301	1.05404	0.847388	1.37268	0.13586
8'-HO-ABA-3	Solyc08g005610	Cytochrome P450"	1.27775	0.382317	1.60581	0.138027	0.975155	0.896452	1.47839	0.167253	1.26208	0.494949	4.55616	0.000687982	0.723185	0.165519	1.10204	0.706539	0.927584	0.682893	1.23555	0.498852	0.505144	0.0478695	0.787037	0.070687	0.168189	0.000960378	0.177713	1.82228e-05	0.384241	0.0117818
8'-HO-ABA-4	Solyc01g108210	Cytochrome P450"	0.811517	0.113481	0.961998	0.739346	1.01603	0.919454	1.06336	0.723523	1.20013	0.198009	0.988128	0.921862	1.16312	0.264218	1.58439	0.00192515	1.52227	0.0424802	1.14473	0.685606	0.744176	0.243246	0.818752	0.391214	0.891502	0.707889	0.858158	0.655219	1.16162	0.227135
8'-HO-ABA-4	Solyc04g078900	Cytochrome P450"	0.596151	0.0440598	1.02083	0.851705	0.547142	0.00772544	0.414011	0.000294696	0.795468	0.355105	0.734657	0.112009	2.01449	0.0070794	1.06448	0.620341	0.785661	0.21709	0.289229	0.0274877	0.257816	0.0121947	0.708607	0.0396523	0.613786	0.00459999	2.07206	0.000162388	0.20171	0.00110332
UGT71B6-like 1	Solyc12g014010	Glucosyltransferase	1.36288	0.142699	1.08368	0.70037	1.15837	0.200948	1.20036	0.263279	1.02411	0.841599	0.808015	0.301986	1.25494	0.196465	1.07787	0.694564	1.23761	0.432605	0.268667	0.0611167	1.18702	0.227959	0.899252	0.257932	1.08097	0.4768	2.70397	0.00140481	0.911453	0.627716
UGT71B6-like 2	Solyc07g043150	UDP-glucosyltransferase	0.875107	0.26691	0.923902	0.469773	0.984445	0.890226	1.19496	0.15813	1.09385	0.491063	0.804067	0.110643	1.03322	0.789717	1.06717	0.529565	1.15408	0.200127	0.926331	0.474966	0.856001	0.170085	0.842322	0.175288	0.896621	0.296621	1.47715	0.00984259	0.989571	0.918393
UGT71B6-like 3	Solyc07g043170	Glucosyltransferase	0.95255	0.628451	0.997837	0.983865	1.00008	0.999301	0.951483	0.655019	1.07864	0.461469	0.998675	0.992283	0.959267	0.719438	0.983343	0.896951	0.996225	0.967277	0.98673	0.900288	1.0553	0.615259	0.932872	0.546783	0.871948	0.247785	0.834569	0.323259	0.936944	0.460147
PP2C (ABA inhibitor) 1	Solyc07g062970	Serine/threonine phosphatase family protein (AHRD V1 **** C1E0J1_9CHLO)	1.11742	0.311657	1.13378	0.325434	0.576896	0.00169343	2.00249	0.000694967	2.71655	7.90536e-05	0.788914	0.0834908	1.04933	0.672997	0.751221	0.0233538	1.0172	0.878149	1.00883	0.948216	0.880373	0.19786	0.78702	0.0747227	1.0546	0.588395	1.35954	0.0131307	0.81975	0.0877977
PP2C (ABA inhibitor) 2	Solyc03g121880	Protein phosphatase 2C (AHRD V1 ***- A5A6P8_WHEAT)	1.16336	0.619529	1.91173	0.0180974	1.04392	0.861897	1.90887	0.0350813	1.11081	0.541119	0.900025	0.616553	1.146	0.756121	1.1965	0.568242	0.990629	0.956323	0.844092	0.618673	1.16038	0.591042	0.832029	0.648061	1.5642	0.277067	1.17151	0.703795	0.866961	0.640578
PP2C (ABA inhibitor) 3	Solyc03g096670	Integrin-linked kinase-associated serine/threonine phosphatase 2C (AHRD V1 *-** ILKAP_RAT)	0.582435	0.191247	2.3791	0.0388242	1.73458	0.154531	1.47285	0.333804	2.26557	0.0102223	0.587748	0.020546	1.17705	0.557562	0.783603	0.111197	1.21871	0.38347	0.765774	0.351687	1.30992	0.371212	1.65257	0.021103	1.61862	0.00841479	3.1788	0.00772268	0.999374	0.998389
PP2C (ABA inhibitor) 4	Solyc10g047290	Serine/threonine phosphatase family protein (AHRD V1 **** C1E0J1_9CHLO)	0.913274	0.81663	1.98227	0.00992262	0.809157	0.472842	1.36614	0.212559	0.982544	0.933921	1.11041	0.716803	2.19289	0.148031	1.58409	0.200068	1.26676	0.478343	0.892677	0.581626	1.69992	0.0403907	1.69897	0.00375821	1.41879	0.046012	1.62721	0.0147169	1.08278	0.75659
PP2C (ABA inhibitor) 5	Solyc01g105280	Protein phosphatase 2C-like (AHRD V1 ***- A2Q6E4_MEDTR)	0.891416	0.680834	1.64888	0.0769207	0.914836	0.725169	1.48457	0.13007	1.44715	0.0476827	1.14283	0.374795	1.52699	0.0128285	1.11131	0.365425	1.1772	0.261051	0.777596	0.122274	0.620979	0.0171158	1.18404	0.247943	1.055	0.683495	0.815266	0.088263	0.905309	0.407027
PP2C (ABA inhibitor) 6	Solyc07g040990	Protein phosphatase 2C (AHRD V1 ***- A5A6P8_WHEAT)	0.578981	0.026425	0.715646	0.0852371	0.462263	0.0127972	0.896271	0.535586	1.36816	0.183316	0.56837	0.00161596	0.551138	0.0026261	0.77957	0.126484	1.29973	0.0905559	1.01961	0.874086	1.04571	0.897243	0.925467	0.812457	0.867139	0.648811	2.48036	0.00839146	1.05937	0.559652
PP2C (ABA inhibitor) 7	Solyc08g062650	Protein phosphatase 2C (AHRD V1 *-*- A5A6P8_WHEAT)	1.19517	0.448828	0.863855	0.590455	0.983324	0.940716	2.24307	0.0102836	0.950191	0.851269	1.19339	0.398758	1.19709	0.280533	0.923263	0.694426	0.936303	0.661008	1.06938	0.823652	1.35357	0.426727	0.876967	0.742816	1.0077	0.980565	1.01317	0.972188	1.12469	0.66784
PP2C (ABA inhibitor) 8	Solyc06g076400	Protein phosphatase 2C (AHRD V1 **** Q8RVG0_TOBAC)	1.08364	0.540051	1.4094	0.138925	1.388	0.162067	0.854905	0.429673	0.932976	0.803324	0.913123	0.539749	0.946494	0.64214	1.06221	0.77332	0.775082	0.327619	1.64985	0.0454174	1.39886	0.00692763	1.62636	0.0374002	1.15086	0.332969	0.926503	0.57682	0.997459	0.992353
PP2C (ABA inhibitor) 9	Solyc05g052980	Protein phosphatase 2C (AHRD V1 ***- Q8RVG0_TOBAC)	0.804217	0.204799	1.14163	0.448892	0.992271	0.964919	1.1052	0.456403	1.06756	0.816789	1.02254	0.916427	1.73117	0.0136528	1.13264	0.610043	1.13555	0.605977	0.736623	0.376875	1.0242	0.930458	0.898362	0.718084	0.726435	0.0842407	0.75259	0.131683	0.93886	0.668495
PP2C (ABA inhibitor) 10	Solyc03g007230	Protein phosphatase 2C (AHRD V1 ***- B1B5N6_PHYPA)	0.245715	0.000132689	0.755409	0.115278	1.42531	0.0617402	0.843611	0.392934	0.570446	0.0299946	0.0546733	1.00003e-06	0.250383	0.000484659	0.901174	0.484131	1.05274	0.692157	0.766207	0.315358	0.401976	0.022971	0.409373	0.024677	2.33083	0.0100441	3.55045	0.00301092	1.39477	0.169799
PP2C (ABA inhibitor) 11	Solyc09g007080	Serine/threonine protein phosphatase 2C (AHRD V1 **** D7LV04_ARALY)	0.709217	0.135034	0.938502	0.738479	0.901417	0.602266	0.887805	0.768329	1.11499	0.710331	0.810435	0.480382	0.81019	0.542416	0.589657	0.0497385	0.846028	0.511756	1.02184	0.929139	0.820446	0.346584	1.15703	0.641324	0.628139	0.061189	0.967787	0.834315	1.51134	0.321844
PYL (ABA receptor) 9-1	Solyc08g082180	Abscisic acid receptor PYL9 1(AHRD V1 **-- PYL9_ARATH)	0.72136	0.051005	0.785139	0.117185	0.68385	0.0796152	0.611703	0.0146217	1.63364	0.00394581	1.47888	0.119642	1.43583	0.184798	1.31073	0.294401	1.11201	0.640778	1.53952	0.047414	1.30249	0.0780172	1.16934	0.146602	1.25161	0.176115	1.51852	0.0054659	1.01074	0.952633
PYL (ABA receptor) 9-2	Solyc12g055990	Abscisic acid receptor PYL9 2(AHRD V1 **-- PYL9_ARATH)	1.36179	0.502649	1.08205	0.838653	0.6724	0.19977	0.500526	0.0655663	0.696068	0.0397083	0.980003	0.912144	0.894475	0.331862	1.10879	0.409091	0.649272	0.0493055	0.447446	0.171419	0.535882	0.0185737	0.781884	0.130631	1.11172	0.629295	0.612627	0.0183081	0.600748	0.300101
PYL (ABA receptor) 8-1	Solyc01g095700	Abscisic acid receptor PYL8-1 (AHRD V1 **-* PYL8_ARATH)	1.07438	0.641035	1.63151	0.0373569	0.878654	0.343296	1.11706	0.396084	1.28463	0.175932	1.34495	0.0351428	1.19773	0.194419	1.23488	0.139815	1.15445	0.45589	0.828298	0.196967	1.002	0.986663	0.936222	0.638363	0.80067	0.166037	1.00873	0.970432	0.834028	0.179574
PYL (ABA receptor) 8-2	Solyc03g007310	Abscisic acid receptor PYL8-2 (AHRD V1 **-* PYL8_ARATH)	1.23201	0.165357	0.984103	0.927715	1.10449	0.604782	0.813016	0.200408	0.71813	0.0567987	2.57674	6.98965e-05	1.55586	0.00579662	1.31974	0.0310757	1.28524	0.0977148	0.955468	0.904302	0.999826	0.998841	1.10317	0.385842	0.659681	0.00621269	0.321243	0.000158366	1.68402	0.0207066
PYL (ABA receptor) 6-1	Solyc03g095780	Abscisic acid receptor PYL6-1 (AHRD V1 **-* PYL6_ARATH)	1.26639	0.220957	0.958771	0.763905	0.73686	0.064823	0.966025	0.8382	1.30075	0.135229	3.65019	0.000308161	0.938731	0.661346	0.946823	0.772408	1.06244	0.616181	0.821072	0.160122	0.348426	8.13403e-05	0.793192	0.044899	0.167453	7.63437e-06	0.163956	1.16343e-05	2.90004	0.0031461
PYL (ABA receptor) 6-2	Solyc02g076770	Abscisic acid receptor PYL6-2 (AHRD V1 **-* PYL6_ARATH)	1.05843	0.598353	1.06009	0.527179	0.911664	0.33761	0.943659	0.564932	1.01722	0.864404	1.00283	0.976756	1.03138	0.790271	0.981893	0.847177	0.999824	0.998421	1.10229	0.391272	1.08776	0.524018	1.0771	0.534162	0.925867	0.518438	0.929507	0.494451	0.966614	0.695661
PYL (ABA receptor) 6-3	Solyc09g015380	Abscisic acid receptor PYL6-3 (AHRD V1 **-- PYL6_ARATH)	3.42515	8.37542e-05	0.790457	0.077882	0.932513	0.506908	0.695926	0.0121366	1.67586	0.0242442	13.175	9.11179e-07	1.06476	0.519595	1.99046	0.000344952	1.36825	0.0971978	0.64627	0.0217201	3.44454	2.7763e-05	1.77435	0.00069644	0.305086	9.88608e-05	0.287048	0.000374779	2.43896	0.0456239
PYR (ABA receptor) 1-1	Solyc08g076960	Abscisic acid receptor PYR1-1 (AHRD V1 **-- PYR1_ARATH)	1.00639	0.948458	0.810632	0.127558	0.947406	0.735776	0.679511	0.0069339	1.12461	0.288909	1.02985	0.809014	1.0023	0.986325	1.19702	0.259264	1.48838	0.0166219	1.08656	0.700566	1.06578	0.706351	0.757317	0.0424612	0.804701	0.0918897	0.814458	0.0994978	1.24993	0.0988657
PYR (ABA receptor) 1-2	Solyc06g061180	Abscisic acid receptor PYR1-2 (AHRD V1 **-- PYR1_ARATH)	1.07221	0.496354	0.857475	0.188708	0.926353	0.479075	1.03014	0.781555	1.14566	0.201484	1.56033	0.00640611	0.71975	0.0108236	1.57675	0.00350749	1.25505	0.0767909	0.761927	0.224205	1.03594	0.768149	1.15774	0.251787	0.909434	0.39998	1.08854	0.4806	1.35786	0.056844
PYL (ABA receptor) 4-1	Solyc06g050500	Abscisic acid receptor PYL4-1 (AHRD V1 *--- PYL4_ARATH)	1.61961	0.00126986	0.67152	0.00709892	0.390725	0.0017292	0.51044	0.0016575	1.74388	0.00150545	3.30263	9.53363e-05	1.15426	0.343146	1.54527	0.0344433	1.93916	0.00560465	0.810627	0.326899	0.73247	0.0453747	2.45105	5.5586e-05	0.506758	0.000148299	0.166377	7.72274e-07	1.49264	0.0105084
PYL (ABA receptor) 4-2	Solyc10g085310	Abscisic acid receptor PYL4-2 (AHRD V1 **-- PYL4_ARATH); contains Interpro domain(s) IPR019587 Polyketide cyclase/dehydrase	0.820019	0.452157	0.804212	0.0584856	0.761291	0.0262688	1.26757	0.0652482	1.57003	0.0321928	3.23335	0.002433	0.47357	0.0218044	2.45492	0.00695586	2.31101	0.00629773	0.890982	0.481336	1.06174	0.650366	1.91452	0.0164376	0.860763	0.285026	0.781941	0.0888382	1.53189	0.0570605
PYL (ABA receptor) 3	Solyc10g076410	Abscisic acid receptor PYL3(AHRD V1 **-- PYL4_ARATH); contains Interpro domain(s) IPR019587 Polyketide cyclase/dehydrase	0.847547	0.21294	0.945583	0.599348	0.826241	0.14444	0.745906	0.0606321	1.33085	0.162189	1.28597	0.0851296	0.960909	0.702208	0.98502	0.867775	1.00127	0.988688	1.15578	0.258016	0.96196	0.723976	0.898372	0.377568	1.00404	0.972016	0.957806	0.722214	0.934985	0.712265
PYL (ABA receptor) 2-1	Solyc12g095970	Abscisic acid receptor PYL2 1(AHRD V1 **-* PYL2_ARATH)	0.923413	0.468884	0.936119	0.529492	0.918082	0.406785	0.851474	0.197937	0.905717	0.383297	1.09537	0.435188	1.01837	0.881475	1.10083	0.386126	0.966674	0.739048	1.06832	0.631499	1.32132	0.0799681	1.11147	0.335173	0.925878	0.450071	0.979811	0.841924	1.08592	0.377846
PYL (ABA receptor) 2-2	Solyc08g065410	Abscisic acid receptor PYL2 2(AHRD V1 **-* PYL2_ARATH)	0.930222	0.633191	0.874622	0.33763	1.07862	0.424407	0.787419	0.0533868	0.960905	0.822516	1.08302	0.528124	1.1489	0.225924	1.28778	0.0397929	1.29721	0.038837	1.13759	0.28067	0.98855	0.911332	0.937157	0.529205	0.991625	0.95359	0.894347	0.419939	0.979946	0.846671
SnRK2-1	Solyc04g012160	Serine-threonine protein kinase (AHRD V1 ***- Q09VQ1_WHEAT)	1.50352	0.172228	1.87337	0.0227477	0.872091	0.566894	0.611192	0.0122137	3.62968	0.0258355	0.718357	0.0433727	1.37731	0.0300599	0.782795	0.106934	0.53019	0.0014638	0.784859	0.0772171	0.321226	7.81778e-06	0.47425	0.000425686	0.615351	0.00156733	1.11291	0.275777	0.624392	0.018069
SnRK2-2	Solyc05g056550	Serine/threonine-protein kinase (AHRD V1 ***- Q70CF4_FAGSY)	1.10998	0.549237	0.929102	0.630643	1.03876	0.775749	1.17609	0.341799	0.980685	0.886606	0.85171	0.176313	0.830815	0.107617	0.793334	0.089696	0.773635	0.145512	1.28808	0.123336	0.908362	0.383654	0.928388	0.487636	0.944442	0.596381	0.821484	0.0851509	0.944119	0.653252
SnRK2-3	Solyc01g103940	Serine/threonine protein kinase (AHRD V1 **** Q0PL87_CAMSI)	0.972464	0.804478	1.1953	0.154618	1.46552	0.00974614	1.46442	0.0117218	0.550878	0.00153126	0.976125	0.841142	1.0236	0.820216	1.19571	0.203565	0.99687	0.978815	0.986976	0.918724	0.568822	0.00146185	0.666231	0.008466	0.770433	0.0888234	1.02642	0.843437	0.922419	0.665235
SnRK2-4	Solyc01g108280	Serine/threonine protein kinase (AHRD V1 **** Q0PL87_CAMSI)	0.748385	0.198856	0.667008	0.173206	0.789606	0.256764	0.913953	0.569453	0.739374	0.450742	1.58058	0.125922	1.48929	0.173298	0.971138	0.899205	1.34106	0.376759	0.970975	0.829984	0.617085	0.0931774	0.874512	0.721831	0.528922	0.0218928	0.545205	0.016624	0.692311	0.0208926
SnRK2-5	Solyc02g090390	Serine-threonine protein kinase (AHRD V1 **** O24395_WHEAT)	1.51049	0.110756	0.982397	0.924817	1.04203	0.85183	0.982333	0.92366	0.736518	0.0730726	1.30725	0.160067	1.41421	0.0550911	0.962367	0.83165	1.39977	0.106848	0.910058	0.425994	0.796028	0.0861654	1.23361	0.124434	0.886976	0.397897	0.971039	0.792593	1.10129	0.655287
SnRK2-6	Solyc11g010130	Serine-threonine protein kinase (AHRD V1 ***- Q09VQ1_WHEAT) (AT1G78290)	1.14788	0.223853	1.3439	0.0460958	0.879585	0.305275	1.09699	0.652842	0.852237	0.406981	0.829412	0.293102	1.04603	0.801356	1.00492	0.983812	0.922015	0.488142	1.18268	0.144698	0.899004	0.471464	1.06113	0.765159	1.00196	0.991681	1.0785	0.734107	1.3177	0.230812
SnRK2-7	Solyc08g077780	Serine/threonine protein kinase (AHRD V1 **** Q0PL87_CAMSI)	0.789768	0.285582	1.16294	0.550695	0.728155	0.0929925	1.06388	0.716202	1.07979	0.70003	1.31525	0.222667	1.12083	0.398597	0.723699	0.0245472	0.869868	0.356638	0.704627	0.159322	1.21608	0.626649	1.75991	0.0982921	1.13053	0.62299	1.13982	0.718059	0.72066	0.264384
SnRK2-8	Solyc04g074500	Serine-threonine protein kinase (AHRD V1 **** Q09VQ1_WHEAT)	0.662095	0.313614	0.677154	0.326201	0.688798	0.310174	0.851672	0.691965	1.06696	0.564726	0.802057	0.23731	1.24702	0.316919	0.988035	0.958628	0.81402	0.335165	0.954821	0.877142	0.86727	0.182067	1.35317	0.0450384	0.804463	0.133172	1.10352	0.484766	0.930612	0.673161
ABF4	Solyc11g044560	BZIP transcription factor (AHRD V1 **-- Q0PN11_9FABA)	0.701408	0.0785703	0.952687	0.704163	0.907209	0.585492	1.10684	0.656928	1.0384	0.881429	1.06879	0.695146	0.723245	0.100428	0.886566	0.446453	0.92101	0.726462	1.29397	0.149887	0.41049	0.00849571	1.04304	0.728765	0.619509	0.00776846	0.824614	0.301182	0.670118	0.06491
AREB	Solyc04g078840	BZIP transcription factor (AHRD V1 **-* Q0PN11_9FABA)	1.60761	0.0527244	1.29256	0.369384	1.19085	0.616121	1.09108	0.687185	0.923249	0.727508	0.869351	0.345534	0.784533	0.521849	1.65315	0.0380743	0.839682	0.523543	0.450785	0.0771297	1.16124	0.588095	3.06468	7.69628e-05	2.09503	0.024763	1.82057	0.0200421	1.18392	0.223443
WRKY TF1	Solyc02g032950	Transcription factor WRKY (AHRD V1 ***- C7E5X8_CAPAN)	1.87184	0.00151431	1.17166	0.262698	0.980189	0.923363	3.48354	0.000137332	3.28296	0.00108915	0.995456	0.984499	0.922046	0.744267	0.458955	0.00901433	1.38809	0.207205	0.201689	0.000121843	1.30711	0.125979	1.45203	0.0695664	2.68441	0.000109333	11.4985	1.86677e-06	3.31106	0.00167685
WRKY TF2	Solyc07g051840	WRKY transcription factor (AHRD V1 ***- D0PSE9_9LAMI)	1.01336	0.892204	1.39731	0.02007	1.41353	0.05172	1.31074	0.156648	2.16918	0.0013634	1.70508	0.00181487	1.88066	0.000650433	0.9768	0.811811	0.794882	0.0947001	0.604616	0.00518723	0.573982	0.000669684	0.877136	0.175855	0.732525	0.00975493	1.00325	0.982597	0.927858	0.509819
WRKY TF3	Solyc08g067340	WRKY transcription factor (AHRD V1 **** B1Q4U8_9ROSI)	0.550142	0.0586663	0.850008	0.270057	1.44539	0.0482541	1.7406	0.00283757	1.37829	0.0681553	0.757769	0.265391	0.873778	0.542253	1.00177	0.996343	1.27598	0.402517	0.690346	0.308942	0.265738	0.00299202	3.31116	7.21454e-05	0.33418	0.0014227	0.640355	0.0187216	2.06409	0.0938856
WRKY TF4	Solyc01g079360	WRKY transcription factor 3 (AHRD V1 ***- C9DHZ2_9ROSI)	0.849843	0.266999	0.931245	0.632875	0.78075	0.1541	0.637836	0.0179631	1.18019	0.346703	0.86614	0.242701	0.837272	0.140731	0.805133	0.118712	1.67379	0.00994885	1.17727	0.358103	1.15829	0.359515	0.719947	0.0875419	1.04109	0.824947	1.21656	0.116912	1.28484	0.11174
WRKY TF5	Solyc02g072190	WRKY transcription factor 5 (AHRD V1 ***- A7UGD2_SOLTU)	1.13848	0.218088	1.02048	0.865028	1.05229	0.643399	1.01488	0.896891	1.33491	0.0352405	1.39936	0.0208256	1.13321	0.308842	0.831174	0.19858	1.04814	0.645507	1.09096	0.76514	1.81023	0.00580866	2.89487	0.00241986	0.71693	0.124602	0.798932	0.405737	2.16556	0.00630495
WRKY TF6	Solyc05g050340	WRKY transcription factor 6 (AHRD V1 *-*- C9DHZ5_9ROSI)	0.908073	0.723383	1.28069	0.271862	0.88595	0.656589	0.93341	0.767218	2.62807	0.000330025	1.41925	0.010879	1.22411	0.116101	1.0701	0.526632	0.987637	0.967773	0.630477	0.0277155	0.612525	0.00734503	2.28405	0.0011766	0.451626	0.0145921	0.737315	0.0588381	2.73977	0.0125553
WRKY TF7	Solyc03g095770	WRKY transcription factor 6 (AHRD V1 **** A7UGD3_SOLTU)	1.51073	0.0321144	1.30128	0.108206	1.81322	0.0153105	1.84824	0.00625021	1.204	0.254362	0.653615	0.0968071	0.271329	0.000306308	0.873586	0.314077	0.742032	0.207693	0.886461	0.632999	0.569764	0.000410376	2.3419	0.00156829	0.495704	0.000334563	2.24094	0.000361902	2.00886	0.0780932
WRKY TF8	Solyc09g015770	WRKY transcription factor 6 (AHRD V1 **** A7UGD3_SOLTU)	0.701552	0.013297	0.856668	0.167703	0.991396	0.925376	0.949961	0.616144	0.856149	0.298956	1.02446	0.831466	0.617458	0.00359814	1.14793	0.156019	0.693891	0.0111328	0.819694	0.372672	0.425513	5.02914e-05	0.929541	0.489499	0.335307	1.12056e-05	1.07351	0.477193	1.19191	0.307259
WRKY TF9	Solyc08g082110	WRKY transcription factor-30 (AHRD V1 **** B6VB04_CAPAN)	1.39397	0.243612	0.852379	0.493838	1.17647	0.451921	2.74235	0.00343425	1.48774	0.0244212	6.00268	3.90617e-06	1.64585	0.00196185	1.31245	0.0634592	1.21709	0.191142	0.284454	0.00133769	0.416872	0.00430951	2.79368	3.09657e-05	0.525651	0.00110962	0.345889	6.41482e-05	0.981985	0.920152
WRKY TF10	Solyc08g008280	WRKY transcription factor-30 (AHRD V1 **** B6VB04_CAPAN)	1.40054	0.0422837	0.787939	0.303162	0.788018	0.16845	2.08343	0.00226952	1.23687	0.144342	2.21151	0.00131202	0.744716	0.0636726	0.639134	0.0193472	0.805504	0.203262	0.383341	0.0001913	0.721737	0.251381	1.72376	0.00225613	0.53849	0.00210771	0.334556	8.38892e-05	1.32013	0.157948
WRKY TF11	Solyc09g014990	WRKY-like transcription factor (AHRD V1 **** Q06B53_SOLPE)	1.54813	0.0356684	0.422022	0.016841	0.284827	0.000391119	2.89859	0.00012356	1.54604	0.00503481	2.31909	0.000287626	0.409949	0.00867538	0.313291	0.0273445	0.511625	0.00190679	0.252585	0.00565861	0.590038	0.142258	0.78221	0.238058	1.26322	0.324975	0.734871	0.140392	1.8801	0.0470753
resistance genes 1	Solyc07g039420	Cc-nbs, resistance protein fragment	1.06667	0.628004	0.968321	0.758596	1.28599	0.0819079	1.0165	0.8956	1.33246	0.0975985	0.985792	0.904786	1.25709	0.233533	1.15394	0.275357	1.07551	0.492968	1.1449	0.309044	0.937132	0.705284	0.985527	0.923181	1.08111	0.644692	1.02391	0.87427	1.26395	0.152298
resistance genes 2	Solyc04g007030	Cc-nbs-lrr, resistance protein	1.10625	0.675557	0.823827	0.263334	0.898067	0.396784	0.795067	0.157289	1.00909	0.945583	1.08364	0.531808	0.791484	0.0644659	0.943219	0.664314	0.847237	0.194987	0.943483	0.71057	1.18971	0.317662	1.09755	0.417084	1.4163	0.0624072	1.28305	0.213128	0.988715	0.932675
resistance genes 3	Solyc04g015210	Cc-nbs-lrr, resistance protein	1.35228	0.199726	1.04153	0.79665	1.35861	0.129027	1.19386	0.395418	0.987043	0.94126	0.834125	0.635557	0.862693	0.595747	1.00379	0.991174	0.880708	0.617851	1.07059	0.786585	1.06492	0.837015	1.26058	0.0802418	1.43522	0.239712	1.27198	0.194971	1.31407	0.208513
resistance genes 4	Solyc11g020100	Cc-nbs-lrr, resistance protein	1.33804	0.389953	0.621703	0.237005	0.772837	0.554093	0.666183	0.331628	1.66386	0.263078	2.73889	0.117581	0.758857	0.361606	1.64916	0.207538	0.989045	0.960107	0.469001	0.0993206	0.736023	0.397817	0.990163	0.986863	0.45372	0.126434	0.531251	0.10969	1.68512	0.0269789
resistance genes 5	Solyc11g069020	Cc-nbs-lrr, resistance protein	0.967985	0.774059	0.893081	0.25826	0.931906	0.496852	0.826463	0.092168	1.24126	0.0772556	1.19885	0.103626	0.973826	0.788106	0.925482	0.458771	1.07568	0.418269	1.16456	0.221443	0.920679	0.399467	1.02782	0.802627	0.955266	0.667678	1.12237	0.378421	0.942615	0.610491
resistance genes 6	Solyc05g007610	Cc-nbs-lrr, resistance protein with an R1 specific domain	0.732766	0.245277	1.49615	0.341466	0.905624	0.616213	1.68149	0.150358	1.89384	0.0774719	1.25956	0.694171	0.80686	0.596957	0.792178	0.531676	0.881272	0.804789	1.43262	0.127341	2.8636	0.028548	2.6337	0.133094	1.88265	0.357169	0.994253	0.989271	0.826844	0.789845
resistance genes 7	Solyc03g117590	Chaperone protein dnaJ (AHRD V1 *-*- C5UZI2_CLOBO)	1.00137	0.994086	1.1156	0.499135	0.979149	0.881584	1.04813	0.791847	0.732188	0.0948188	1.81567	0.024809	1.60386	0.0160483	1.17046	0.421828	1.03798	0.729932	1.21483	0.205228	0.79639	0.180764	2.46088	0.000489205	0.543474	0.00248632	0.303863	9.60334e-05	1.13951	0.224742
resistance genes 8	Solyc06g071280	Enhanced disease susceptibility 1 (Fragment) (AHRD V1 **-- B2BDU7_ARALY)	2.00492	0.000643222	1.38591	0.0414469	2.19579	0.000692191	2.86487	5.51465e-05	1.03273	0.849274	1.29296	0.106783	0.84809	0.259673	0.62761	0.0277279	1.40508	0.0355806	0.544276	0.0152044	0.325134	0.000237454	1.63072	0.00234611	0.220193	1.0602e-05	0.837782	0.104356	2.37709	0.0228238
resistance genes 9	Solyc01g103590	Glyoxalase/bleomycin resistance protein/dioxygenase (AHRD V1 **-- Q2HVV5_MEDTR)	1.52296	0.0532457	1.0433	0.716511	1.12803	0.31039	0.986771	0.917889	0.84945	0.416877	1.14459	0.485171	0.242634	0.00369902	0.636248	0.0388697	1.08723	0.771238	0.413351	0.0149172	3.73624	0.00387409	0.871874	0.360747	1.39001	0.123818	1.26266	0.155154	1.95505	0.0143645
resistance genes 10	Solyc06g036290	Heat shock protein 90 (Fragment) (AHRD V1 **-- Q00NU9_WHEAT)	2.37062	0.00177804	3.34012	0.000136937	2.9951	0.00152821	3.2431	0.00263568	0.987338	0.978636	1.33389	0.0259793	0.682768	0.00645996	0.640057	0.00296652	0.455334	0.000209361	0.615243	0.0758362	3.42985	7.43099e-05	1.94772	0.0019075	2.59282	0.00017218	2.13335	0.00216993	1.62424	0.0813104
resistance genes 11	Solyc08g062960	Heat stress transcription factor A3 (AHRD V1 *-** D1M7W9_SOLLC)	1.11361	0.549711	0.828202	0.333198	1.14337	0.525627	1.62918	0.0361566	0.980283	0.905563	0.650353	0.00425777	0.788298	0.0875234	0.890329	0.266278	2.26999	4.65054e-05	0.938578	0.775581	1.33986	0.0161948	3.69326	5.98465e-06	1.372	0.0209565	1.59408	0.00307608	1.50809	0.041582
resistance genes 12	Solyc05g014380	Multidrug resistance protein ABC transporter family (AHRD V1 ***- B9HTC0_POPTR)	1.0055	0.986748	0.863247	0.732261	1.65978	0.194173	4.3029	0.0145058	1.79056	0.0242572	1.05666	0.762832	1.5213	0.0256576	0.693209	0.0926522	0.774391	0.149479	1.10464	0.709691	0.610353	0.0238032	0.62084	0.00382777	1.56689	0.0333159	1.01396	0.933135	0.401675	0.000283167
resistance genes 13	Solyc04g074850	Multidrug resistance protein mdtK (AHRD V1 **-- MDTK_YERP3)	1.50655	0.468585	0.728378	0.640079	1.96956	0.123297	0.811088	0.688417	2.17014	0.0863702	0.830611	0.510558	1.06257	0.798766	0.869771	0.651883	0.644875	0.290591	0.754699	0.149278	1.43488	0.109857	1.55284	0.026617	1.52986	0.0166585	0.717674	0.110683	1.30508	0.804452
resistance genes 14	Solyc07g039410	Nbs-lrr, resistance protein	0.747279	0.0364288	0.885662	0.320796	1.0409	0.771904	1.01419	0.910319	0.887838	0.517444	1.09883	0.497351	1.12275	0.329524	1.0476	0.680513	1.06007	0.627559	0.977124	0.889514	0.631368	0.204978	0.720879	0.295855	1.13045	0.705738	1.94943	0.0790421	1.37161	0.0835286
resistance genes 15	Solyc04g015220	Nbs-lrr, resistance protein	0.53682	0.141315	0.92679	0.828085	0.871178	0.689129	0.738054	0.430952	0.571658	0.00999759	1.33323	0.251657	0.84358	0.43825	0.933512	0.840377	0.96364	0.857355	1.03056	0.940291	0.815686	0.541823	0.984735	0.95817	0.98751	0.985794	1.20814	0.701777	1.35441	0.308176
resistance genes 16	Solyc08g080670	Osmotin-like protein (Fragment) (AHRD V1 **-- Q6TGR8_SOLTU)	1.31559	0.153721	0.973025	0.850017	1.06831	0.528897	0.704938	0.014962	1.01257	0.936118	23.8848	2.85126e-07	1.3073	0.0601543	2.25621	0.000222945	0.941092	0.677777	1.1728	0.611027	1.1712	0.280307	0.796568	0.111329	0.508785	0.00293806	0.385998	0.00117565	0.942012	0.779744
resistance genes 17	Solyc08g080640	Osmotin-like protein (Fragment) (AHRD V1 **-- Q8S4L1_SOLNI)	4.1986	8.35171e-06	0.734788	0.0468597	0.0489969	2.71072e-05	0.179141	3.28134e-05	10.7327	7.2066e-07	1.62108	0.00162615	1.35515	0.0189465	1.85667	0.000453118	1.24465	0.0502674	1.4039	0.0213392	0.963969	0.71761	1.00228	0.979757	1.33875	0.0142165	0.8418	0.10835	1.21239	0.373157
resistance genes 18	Solyc08g080660	Osmotin-like protein (Fragment) (AHRD V1 **-- Q8S4L1_SOLNI)	0.965728	0.774261	0.789135	0.0696109	0.819844	0.107807	0.670555	0.0125552	0.888198	0.425426	4.09809	0.0139391	0.857022	0.399803	1.21308	0.284917	0.690439	0.118945	0.942795	0.679671	1.75282	0.0093124	1.03543	0.736345	0.915511	0.477332	1.04504	0.768776	1.50722	0.17548
resistance genes 19	Solyc08g080650	Osmotin-like protein (Fragment) (AHRD V1 **-- Q8S4L1_SOLNI)	2.43437	0.000142556	1.01144	0.914085	0.37377	0.000189353	0.396663	0.000213933	2.59138	0.00026439	0.843195	0.106291	0.306211	9.98343e-06	1.22002	0.0553601	0.966091	0.72665	0.703125	0.162983	0.846099	0.194748	0.429691	0.000118745	0.790239	0.0705587	0.321816	1.49124e-05	5.40859	0.000600453
resistance genes 20	Solyc01g097240	Pathogenesis-related protein 4B (Fragment) (AHRD V1 **-- Q6LBM4_TOBAC)	1.44628	0.169412	0.828471	0.155613	0.944876	0.629753	1.94176	0.00192314	2.44008	0.000121398	0.965133	0.68874	0.764813	0.0246167	0.528447	0.000333938	0.441086	5.22911e-05	1.11088	0.61089	1.50346	0.00554927	2.51171	0.000234568	4.44181	9.06347e-07	5.17909	1.70481e-06	4.39515	0.00174884
resistance genes 21	Solyc01g106610	Pathogenesis-related protein-1 (AHRD V1 **-- Q40397_NICGU)	0.829644	0.101282	0.943965	0.532744	0.859098	0.151591	0.856199	0.252631	1.1816	0.160386	3.79137	7.81427e-06	1.00547	0.953317	1.03731	0.712451	0.942296	0.535311	1.16529	0.201557	1.03266	0.719451	0.900184	0.411279	0.91126	0.322423	0.822849	0.197558	1.07522	0.483048
resistance genes 22	Solyc02g089090	Pto-like, Serine/threonine kinase protein, resistance protein	1.30806	0.103338	0.8487	0.350943	0.927571	0.7134	1.35467	0.0690801	1.6516	0.0721452	0.951066	0.658211	1.00296	0.982638	1.04383	0.783357	0.907564	0.50887	0.998618	0.993031	0.906466	0.592838	1.17589	0.252638	0.959799	0.707922	0.809858	0.244374	1.63859	0.0211808
resistance genes 23	Solyc12g010570	Senescence-associated protein (AHRD V1 ***- B3TLS7_ELAGV)	1.21483	0.197451	1.06825	0.596676	0.994729	0.966232	0.869166	0.48506	0.925601	0.661304	0.837217	0.312373	1.01258	0.897087	1.42009	0.0222433	0.979589	0.846919	1.02986	0.812311	0.956719	0.776475	1.17364	0.307578	1.44674	0.0585439	1.09149	0.636679	1.20667	0.268163
resistance genes 24	Solyc06g009050	Universal stress protein (AHRD V1 ***- B4UW73_ARAHY)	0.985046	0.915916	1.01207	0.929472	0.455005	0.000630248	0.823634	0.283836	3.94508	0.000618127	0.954725	0.612832	1.18034	0.105877	0.811426	0.0834298	0.961219	0.710062	0.943803	0.770644	1.17228	0.163295	0.802148	0.0842015	1.28211	0.0654905	1.48666	0.00722147	0.926558	0.67176
resistance genes 25	Solyc03g119840	Universal stress protein family protein (AHRD V1 ***- D7KDY5_ARALY)	0.813209	0.435423	1.14905	0.565949	1.09559	0.653118	1.23603	0.449489	1.40579	0.37541	0.663906	0.227333	0.927289	0.799001	0.873451	0.6865	0.726733	0.253918	1.36472	0.378269	2.02766	0.116377	2.27332	0.0866301	1.01342	0.903099	1.02802	0.839831	1.23739	0.387649
			A	MATURE GREEN									B	BREAKER									C	FULL RIPE
			at		r		t		B		Del		at		r		t		B		Del		at		r		t		B		Del
			up	dw	up	dw	up	dw	up	dw	up	dw	up	dw	up	dw	up	dw	up	dw	up	dw	up	dw	up	dw	up	dw	up	dw	up	dw
			10	5	9	3	6	10	17	11	20	4	20	7	11	11	10	11	10	7	4	10	12	21	21	9	11	22	17	13	15	5

## Sheet: Table S8
Table S8. Accumulation of other isoprenoids (chlorophylls, tocochromanols, and quinones) in tomato wild-type (WT) and mutant fruits at the MG (A), Br (B), and FR (C) ripening stages, determined by LC-DAD coupled to APCI(–)-MS. Data are reported as mean ± SD of at least three independent biological replicates and are expressed as relative values (normalized to the internal standard, IS, and/or as …
	AC	at	r	t	B	M82	Del
A	MATURE GREEN
α-tocopherol	0,006 (0,002)	0,006 (0,002)	0,005 (0,001)	0,006 (0,00)	0,004 (0,001)	0,007 (0,00)	0,009 (0,002)
fold-change	-	1	0.8	1	0.7	-	1.3
δ-tocopherol	n.d.	n.d.	n.d.	n.d.	n.d.	n.d.	n.d.
fold-change	-	-	-	-	-	-	-
γ-topherol	0,0008 (0,0002)	0,001 (0,0001)	0,0009 (0,0002)	0,0009 (0,0001)	0,0011 (0,0000)	0,0009 (0,0002)	0,001 (0,0001)
fold-change	-	1.3	1.1	1.1	1.4	-	1.1
vitamin K	0,004 (0,0003)	0,01 (0,0018)**	0,003 (0,0004)*	0,004 (0,0008)	0,002 (0,0001)	0,006 (0,0008)	0,004 (0,0004)**
fold-change	-	2.4	0.8	0.9	0.4	-	0.6
Ubiquinone 9	0,00014 (0,00004)	0,0004 (0,00003)	0,00002 (0,00008)	0,0003 (0,00001)	0,0004 (0,0005)	0,0002 (0,0001)	0,0006 (0,000)*
fold-change	-	0.28	0.14	2.14	2.6	-	3.7
Ubiquinone 10	0,00004 (0,00002)	0,00004 (0,0002)	0,00004 (0,0000001)	0,000003 (0,00002)	0,00005 (0,000002)	0,00006 (0,00001))	0,00007 (0,0000006)
fold-change	-	1	1	0.9	1.4	-	1.2
Chlorophyll-b	36,36(6,4)	32,73(5,94)	31,44(3,25)	28,8(0,04)	33,65(7,06)	36,49(3,33)	26,73(2,38)
fold-change	-	0.9	0.86	0.79	0.93	-	0.73
Chlorophyll-a	21,78(1,98)	15,3(1,84)**	21,48(3,34)	24,69(5,52)	22,13(3,21)	33,09(3,3)	25,98(0,19)**
fold-change	-	0.69	1	1.13	1.01	-	0.78
B	BREAKER
α-tocopherol	0,0062 (0,0007)	0,0049 (0,0014)	0,0044 (0,0011)	0,0063 (0,0012)	0,006 (0,001)	0,005 (0,0005)	0,006 (0,0003)
fold-change	-	0.8	0.7	1	1	-	1.2
δ-tocopherol	0,0001 (0,0001)	0,0004 (0,0001)	0,0004 (0,0001)	0,00002 (0,000001)	0,00001 (0,000002)	0,0003 (0,000003)	0,0005 (0,0001)
fold-change	-	4	3.4	0.2	0.1	-	1.9
γ-topherol	0,0007 (0,0003)	0,0004 (0,0001)	0,0003 (0,0002)	0,0008 (0,0001)	0,0009 (0,0001)	0,0004 (0,00002)	0,0005 (0,00004)
fold-change	-	0.6	0.5	1.2	1.4	-	1.3
vitamin K	0,003 (0,0001)	0,005 (0,0012)*	0,002 (0,0002)*	0,003 (0,0006)	0,002 (0,0005)	0,002 (0,0005)	0,002 (0,0004)
fold-change	-	1.9	0.8	1.1	0.8	-	1.2
Ubiquinone 9	0,00024 (0,000016)	0,0005 (0,00001)	0,0004 (0,00005)	0,0003 (0,00004)	0,00006 (0,00003)	0,00002(0,00001)	0,0001 (0,0001)
fold-change	-	2.1	1.4	1.3	0.2	-	4.8
Ubiquinone 10	0,000006 (0,000001)	0,00002 (0,000001)*	0,000008 (0,000001)	0,000004 (0,000003)	0,00002 (0,00001)	0,00002 (0,000008)	0,000002 (0,000006)
fold-change	-	4.5	1.4	0.7	4.8	-	0.7
Chlorophyll-b	14,65(1,27)	14,04(1,81)	12,98(0,55)	21,06(3,6)*	15,22(1,27)	8,84(0,98)	13,94(1,76)**
fold-change	-	0.95	0.87	1.4	1.3	-	1.57
Chlorophyll-a	5(0,16)	2,8(0,02)**	2,4(0,53)**	14,76(1,98)***	4,68(0,58)	6,58(1,52)	5,84(0,18)
fold-change	-	0.56	0.48	2.95	0.93	-	0.88
C	FULL RIPE
α-tocopherol	0,004 (0,0002	0,007 (0,0007)	0,008 (0,0007)	0,009 (0,003)	0,007 (0,001)	0,009 (0,0025)	0,013 (0,0028)
fold-change	-	1.5	1.9	2.1	1.5	-	1.4
δ-tocopherol	0,002 (0,0003)	0,002 (0,0003)	0,003 (0,0007)	0,000 (0,0000)	0,000 (0,0000)	0,002 (0,0002)	0,003 (0,0005)
fold-change	-	1.1	1.8	0.3	0.3	-	1.5
γ-topherol	0,003 (0,0006)	0,003 (0,0001)	0,002 (0,0001)	0,003 (0,0005)	0,005 (0,000)**	0,003 (0,0005)	0,002 (0,000)
fold-change	-	0.9	0.6	1.2	1.6	-	0.5
vitamin K	0,002 (0,0002)	0,005 (0,0007)*	0,003 (0,0008)	0,002 (0,0002)	0,0003 (0,0001)**	0,0016 (0,0003)	0,0024 (0,0003)
fold-change	-	2.2	1.4	0.8	0.2	-	1.5
Ubiquinone 9	0,002 (0,0004)	0,001 (0,0002)*	0,0001 (0,00005)**	0,002 (0,0001)	0,002 (0,0003))	0,001 (0,0002)	0,001 (0,0001)
fold-change	-	0.5	0.1	0.75	0.9	-	1.4
Ubiquinone 10	0,000014 (0,000002)	0,00004 (0,000003)***	0,00005 (0,000001)*	0,00002 (0,000003)	0,000015 (0,000006)	0,000006 (0,000001)	0,000 (0,0000
fold-change	-	3.2	3.7	1.2	1	-	1.6
Chlorophyll-b	n.d.	n.d.	n.d.	n.d.	n.d.	n.d.	n.d.
fold-change	-	-	-	-	-	-	-
Chlorophyll-a	n.d.	n.d.	n.d.	n.d.	n.d.	n.d.	n.d.
fold-change	-	-	-	-	-	-	-

## Sheet: Table S9
Table S9. Expression levels of MVA-, MEP-, chlorophyll-, tocochromanol-, and quinone-related transcripts in mutant fruits at the MG (A), Br (B), and FR (C) ripening stages, measured using EU-TOM3 microarrays. Data are expressed as fold change relative to the corresponding genetic background (AC or M82). Statistically significant values (p < 0.05) are indicated in bold; upregulated and downregulat…
																																		Legend
			A	MATURE GREEN									B	BREAKER									C	FULL RIPE										CAR- carotenoids biosynthesis
Path	Accession (SGN)	Gene	at		r		t		B		Del		at		r		t		B		Del		at		r		t		B		Del			MEP- 2-C-methyl-D-erythritol 4-phosphate
			FC	P.Value	FC	P.Value	FC	P.Value	FC	P.Value	FC	P.Value	FC	P.Value	FC	P.Value	FC	P.Value	FC	P.Value	FC	P.Value	FC	P.Value	FC	P.Value	FC	P.Value	FC	P.Value	FC	P.Value		MVA - Mevalonate pathway
MEP	Solyc01g067890	DXS-1	1.11105	0.369829	0.642064	0.0254247	0.901121	0.451779	0.65434	0.0290289	1.04342	0.746754	1.5945	0.00148321	1.43659	0.00682133	0.880753	0.252142	0.696007	0.0188518	1.33924	0.0996634	1.53165	0.0147178	0.781791	0.0447837	1.12927	0.306356	1.32427	0.069229	1.34117	0.0348977		TOC - tocochromanols biosynthesis
	Solyc11g010850	DXS-2	1.0522	0.858044	0.717071	0.0254532	0.867096	0.507805	0.667023	0.0340496	1.14469	0.499682	0.802358	0.335741	0.952245	0.849019	0.747584	0.213757	0.560082	0.00968707	0.779264	0.148302	1.83028	0.0432445	0.917156	0.563909	1.22375	0.364259	1.4814	0.0785372	0.964535	0.761283		QUI - quinones biosynthesis
	Solyc08g066950	DXS-3	0.894538	0.769168	0.691117	0.283394	1.05296	0.875412	1.28013	0.551562	0.843439	0.530923	0.649062	0.123152	0.732754	0.303777	0.688228	0.154884	0.548507	0.0222957	1.07434	0.613643	0.757575	0.498684	0.833487	0.384604	1.36934	0.466085	0.783096	0.545412	0.543631	0.0734073
	Solyc03g114340	DXP	0.461917	0.00687439	0.616221	0.0856082	0.89624	0.543025	0.685019	0.204284	1.3889	0.0434281	0.731061	0.0243667	0.835795	0.138945	0.658011	0.0228919	0.581325	0.006147	1.05367	0.819162	1.21016	0.13373	1.11696	0.265631	1.27683	0.0723128	1.27613	0.155345	0.825587	0.433273
	Solyc01g102820	MCT	0.702908	0.160967	1.0724	0.70486	0.848234	0.357964	0.957382	0.809235	1.40775	0.388208	1.24826	0.413633	0.989201	0.963236	1.51763	0.155751	0.906363	0.630509	0.676569	0.111598	0.896955	0.60786	1.27155	0.134279	0.755503	0.126956	0.791084	0.138057	1.66296	0.0770592
	Solyc01g009010	CMK	1.01448	0.920663	0.901721	0.616403	0.854792	0.40842	0.779046	0.245631	1.9622	0.00467847	1.11332	0.380511	1.48764	0.00653731	1.02542	0.811542	1.10611	0.524105	1.20759	0.351732	1.12905	0.327708	0.708381	0.0424939	1.06526	0.530455	1.5051	0.0168459	1.2076	0.20526
	Solyc08g081570	MCS/MDS	1.07853	0.549659	0.784645	0.165572	1.11668	0.341175	0.845889	0.239452	0.915837	0.516698	1.11437	0.401819	1.31476	0.129924	0.964649	0.78361	1.16445	0.263106	1.34369	0.04153	1.10887	0.328435	0.828934	0.25294	1.00655	0.960652	0.848381	0.157332	1.32056	0.177244
	Solyc11g069380	HDS	1.1149	0.361579	0.913942	0.514369	1.07089	0.684664	0.936774	0.605714	0.916206	0.715727	1.10978	0.466308	1.18177	0.214611	0.860285	0.24983	0.745746	0.075934	1.58971	0.0473103	1.21243	0.254435	1.06056	0.555958	1.25301	0.120442	1.09749	0.550386	1.21917	0.310814
	Solyc01g109300	HDR	0.833235	0.161879	0.763811	0.133089	0.825738	0.168684	1.03275	0.771705	1.6027	0.00601902	1.37977	0.0130529	1.42249	0.00977009	1.12906	0.27746	1.00142	0.987112	1.216	0.17651	1.03936	0.711043	0.948724	0.579726	0.859863	0.154242	0.868787	0.182274	1.17314	0.153517
	Solyc04g056390	IDI-1	0.27928	0.00081299	0.862228	0.277413	1.0263	0.806054	0.828148	0.155719	1.9342	0.0883876	0.41655	7.07613e-05	1.93765	0.000355236	0.975063	0.864623	0.990192	0.936838	0.893461	0.651736	0.29809	7.54608e-06	1.19673	0.166983	2.10582	0.000359965	1.37445	0.0136303	1.07285	0.744846
	Solyc08g023470	GPS	1.35822	0.15801	0.964456	0.875566	0.807478	0.287989	0.819732	0.290185	1.37635	0.1695	0.95381	0.776336	0.955437	0.825937	0.507196	0.0349085	0.8066	0.279449	0.845569	0.248068	0.785605	0.193881	0.561847	0.00509732	0.833968	0.423736	1.31832	0.0301749	0.904315	0.680302
	Solyc11g011240	GGPS-1	1.03619	0.730246	1.01699	0.860596	1.00851	0.929528	0.97687	0.82463	0.934668	0.539698	1.00595	0.954387	1.09032	0.347071	0.9782	0.807768	1.01702	0.859857	0.927427	0.552684	0.980129	0.832706	0.916402	0.41476	0.932195	0.44275	0.965539	0.752125	0.91963	0.450076
	Solyc04g079960	GGPS-2	1.15954	0.169661	1.26474	0.110976	1.04154	0.679584	0.832332	0.259307	0.930669	0.501212	0.75675	0.0502835	1.56914	0.00205099	0.640848	0.014714	0.821333	0.0715065	1.43283	0.0416333	2.49955	5.71568e-05	1.14946	0.15223	3.11809	1.26874e-05	1.59165	0.0109356	0.97449	0.86395
	Solyc02g085700	GGPS-3	1.39217	0.173948	1.03454	0.884446	0.91106	0.536063	1.04613	0.819981	0.949043	0.627449	1.02733	0.81973	1.0102	0.91122	0.757764	0.0896451	0.787793	0.133231	1.13664	0.489289	1.74126	0.00244083	1.09398	0.523999	1.87787	0.000880391	1.13405	0.208025	1.06441	0.612608
MVA	Solyc04g015100	AACT like	0.949046	0.771498	0.91343	0.58446	0.583996	0.0337895	1.06049	0.664463	1.6637	0.00471623	0.91669	0.385115	1.41133	0.0105125	0.774773	0.035935	1.00455	0.963319	1.01595	0.921369	1.26346	0.037628	0.848105	0.104806	1.23003	0.0744837	1.32266	0.0463676	1.34377	0.0317552
	Solyc07g045350	AACT-2	2.02906	0.0170206	0.745157	0.0495265	0.709051	0.0177083	0.725902	0.062028	1.34965	0.473646	0.71986	0.134661	0.815578	0.137781	1.07792	0.603349	0.872338	0.409156	0.637987	0.0674566	0.83963	0.512552	0.868336	0.522461	1.42914	0.215386	3.25759	0.00199224	1.11651	0.773835
	Solyc05g017760	AACT-2b	0.901831	0.335377	1.0983	0.436318	1.19019	0.325352	1.15879	0.255289	0.6462	0.0182173	0.663803	0.013451	0.906845	0.333301	1.02648	0.830969	0.837297	0.110122	1.04405	0.744267	0.850135	0.193875	0.789988	0.0808827	0.878127	0.365929	0.970306	0.803779	1.16544	0.156186
	Solyc12g056450	HMGS-1	0.796771	0.112892	1.12254	0.70316	0.584932	0.0136923	0.96931	0.89713	0.695429	0.0172596	0.839116	0.607598	0.582758	0.0623318	0.912303	0.729223	1.26774	0.463948	0.604323	0.261463	0.773606	0.295665	1.9448	0.216408	0.646235	0.196234	1.16029	0.626941	0.654352	0.394762
	Solyc08g080170	HMGS-2	0.903424	0.418553	1.03366	0.766528	1.28035	0.0993357	1.00538	0.967406	0.70335	0.0181389	0.50749	0.00537777	0.472483	0.00339135	1.56333	0.021102	0.75661	0.17748	0.691808	0.123912	0.924097	0.779465	0.266428	0.00707856	0.662109	0.111572	1.22023	0.308534	1.31955	0.405687
	Solyc08g007790	HMGS-3	1.37732	0.47293	0.875919	0.70696	0.721367	0.408989	0.887799	0.819054	1.49742	0.429007	1.75218	0.0126385	2.3377	0.00825301	1.55033	0.00772235	1.24851	0.365813	1.21254	0.777089	0.442221	0.0671572	0.959416	0.793134	1.62724	0.00531715	0.755935	0.0623478	0.778093	0.529745
	Solyc02g082260	HMGR-1	0.713136	0.301613	0.732529	0.306641	1.2989	0.47987	1.43025	0.33483	0.576105	0.0974854	1.53898	0.200866	0.941837	0.890399	1.23346	0.566675	0.461685	0.0954018	0.483579	0.0351067	0.913223	0.591306	1.70269	0.0150259	0.508018	0.00561588	0.394536	0.00150161	0.912254	0.872527
	Solyc02g038740	HMGR-2	1.20777	0.457957	1.02278	0.92819	0.800557	0.0957136	1.06641	0.720483	1.1856	0.347991	2.27145	0.0016751	4.87968	0.000124988	0.614988	0.0409769	0.627992	0.0811723	1.35659	0.233298	0.565962	0.00135745	0.855414	0.1706	0.651874	0.00479461	0.336957	3.61e-05	0.360038	0.00247139
	Solyc03g032020	HMGR-3	1.75183	0.000790197	1.3686	0.0260673	0.696708	0.00959117	0.467456	0.000580279	1.87273	0.000873628	0.966388	0.741014	0.747981	0.0459213	0.94961	0.575159	1.52696	0.00318081	1.00559	0.972302	1.79884	0.00347266	1.02044	0.87487	1.62207	0.00205107	1.80395	0.00073782	1.10192	0.440601
	Solyc03g032010	HMGR-4	1.73223	0.00303246	1.46105	0.0259709	1.188	0.296344	1.25623	0.0989893	1.21143	0.473198	0.760528	0.0285118	0.742912	0.0215237	0.873496	0.304371	1.11036	0.520206	0.741185	0.356142	1.23219	0.162994	0.997418	0.986715	1.40191	0.124633	0.754193	0.243107	0.991298	0.949607
	Solyc01g098840	MK	1.70321	0.00243546	1.55061	0.0143383	0.717551	0.478648	1.39496	0.196198	1.33257	0.380574	1.03274	0.761424	0.837774	0.118744	0.91542	0.503131	0.757731	0.0468844	0.783591	0.105389	1.0465	0.752872	1.29905	0.103415	1.60365	0.0310084	0.771333	0.127325	1.44994	0.156669
	Solyc08g076140	PMK-1	0.861591	0.458804	0.732512	0.113751	1.02811	0.885329	1.05557	0.809692	0.954203	0.831622	0.928398	0.773359	0.841541	0.564842	0.590325	0.0708618	0.87631	0.470726	1.08222	0.793145	1.16894	0.542812	1.18808	0.647093	1.26898	0.436629	0.779813	0.374612	0.885455	0.658949
	Solyc06g066310	PMK-2	0.871094	0.557036	0.79448	0.281091	1.10621	0.54671	1.4397	0.21988	0.538806	0.0104248	0.900065	0.644411	0.970781	0.925764	0.920396	0.688045	0.774936	0.170961	0.62138	0.139319	0.77446	0.215162	0.673827	0.0215089	0.800607	0.338439	1.00686	0.972745	0.575586	0.0302689
	Solyc11g007020	MPDC-1	1.65473	0.00139932	1.09431	0.583762	1.16113	0.23045	1.24827	0.0646551	1.37964	0.0630027	1.15407	0.231126	0.940928	0.597434	0.967289	0.767948	1.07418	0.48736	0.814227	0.110853	1.08051	0.551798	0.514546	0.000600164	1.23459	0.126417	1.2509	0.0977252	1.28914	0.146912
	Solyc04g009650	MPDC-2	0.80245	0.541377	1.00157	0.996373	1.01975	0.939198	1.00949	0.956015	1.29497	0.521005	1.02457	0.868895	1.13962	0.294162	0.801784	0.090218	0.937803	0.687292	0.833618	0.203273	1.4417	0.0218488	0.900038	0.363893	1.30883	0.0342428	1.51174	0.00817638	0.719717	0.0429364
	Solyc05g055760	IDI2	1.1601	0.315872	1.1061	0.549343	1.07705	0.628696	1.46062	0.0277054	0.812864	0.120711	0.596385	0.0302031	0.683721	0.0399754	0.998045	0.987114	1.64875	0.0194752	0.909834	0.770654	1.23975	0.057414	1.05396	0.683166	0.695163	0.057799	1.6907	0.00360814	1.07868	0.616375
	Solyc12g015860	FPS	1.41603	0.0647806	1.34614	0.10826	1.33783	0.0882318	1.05892	0.766649	0.476759	0.00465266	0.739562	0.0744205	1.019	0.861764	1.23582	0.11263	1.21994	0.157688	0.280866	0.0846141	2.24713	0.000784579	1.34316	0.117946	1.74698	0.00523442	1.08616	0.563472	0.0755622	0.000825176
	Solyc10g005840	FPS-like	0.743167	0.170119	0.969747	0.857084	0.706739	0.146296	0.981518	0.928271	1.08688	0.743811	0.961635	0.790735	1.03471	0.89497	1.00454	0.96378	0.99919	0.996241	0.86023	0.570712	0.606559	0.0467972	0.959351	0.846642	1.14046	0.598103	0.633048	0.0577495	0.734135	0.0704546
CHL	Solyc01g102410	GtRNAS	1.21426	0.335237	1.38091	0.324016	0.660375	0.0154504	1.48602	0.168525	0.74624	0.405668	0.724134	0.322328	0.85334	0.405209	0.554771	0.0807355	0.720442	0.116284	1.47838	0.0589769	1.39975	0.200433	4.2726	0.00093002	1.61373	0.0756148	0.404135	0.00983748	0.861799	0.602121
	Solyc01g112290	GtRNAR	0.879949	0.370964	0.943247	0.678907	1.15871	0.303865	0.795543	0.141785	1.13977	0.416474	1.24006	0.0760259	1.18343	0.16827	0.915415	0.591229	0.771224	0.0202338	1.3134	0.179325	1.64703	0.00134246	1.44373	0.0150745	1.27246	0.0283822	0.958772	0.720343	0.99755	0.98964
	Solyc01g089840	GluTR-1	1.02505	0.818286	0.949189	0.579834	0.980402	0.822064	0.921297	0.431656	0.944754	0.573658	1.00635	0.95049	1.10381	0.277864	0.981964	0.859872	1.09137	0.321499	1.13855	0.225926	0.88919	0.310407	0.855758	0.253339	0.839307	0.172332	0.840241	0.169983	0.991916	0.951252
	Solyc01g106390	GluTR-2	1.30045	0.108932	1.01232	0.934995	0.662346	0.0242459	1.82997	0.00369674	1.12906	0.39926	1.32843	0.0833452	1.04059	0.792019	0.605611	0.0115817	0.851552	0.217229	0.873731	0.220799	0.845768	0.309853	1.30381	0.027461	0.69072	0.0188437	0.634653	0.0114532	0.949796	0.725597
	Solyc04g076870	GluTR-3	0.362212	0.0343231	0.923915	0.896203	0.48421	0.103634	0.559017	0.197661	1.8472	0.132181	0.745689	0.294352	0.70604	0.274537	0.534606	0.072029	0.389308	0.138356	0.413208	0.0501076	5.1707	0.00380664	3.28475	0.0194467	2.19565	0.172934	1.36084	0.645609	1.13475	0.805301
	Solyc04g009200	GSAAT	0.987103	0.896249	0.915709	0.510632	1.49943	0.00354092	0.987474	0.895187	0.618478	0.00498336	1.04919	0.628812	0.950293	0.582052	1.25805	0.0500927	0.765529	0.0434956	1.04252	0.804796	1.22562	0.0604902	0.818807	0.125162	1.06653	0.549481	0.703705	0.00779612	1.93612	0.0129472
	Solyc08g069030	ALAD	1.23919	0.555471	0.929549	0.727369	1.21201	0.597509	1.49621	0.100895	0.661245	0.136471	0.7886	0.404673	1.24956	0.360544	0.874969	0.527153	0.892641	0.63177	1.03385	0.873396	1.20686	0.326678	1.10132	0.522899	1.42489	0.103149	1.29737	0.183916	1.81704	0.19225
	Solyc07g066470	PBGD	1.36426	0.310885	0.96254	0.875362	1.16588	0.555918	0.794267	0.378939	1.04556	0.767686	2.10673	0.00443757	2.19952	0.0135735	1.28893	0.290997	1.2829	0.413461	1.02669	0.795665	1.75534	0.00236479	0.983232	0.949369	2.08963	0.00034437	0.997868	0.985387	1.68596	0.102657
	Solyc04g079320	UROS	0.827987	0.393657	0.773362	0.34669	1.14057	0.616634	1.0021	0.99081	1.63113	0.00340235	0.933189	0.558484	0.854275	0.135943	0.828916	0.145062	1.05135	0.588013	1.02746	0.826539	0.850471	0.323807	0.804749	0.0491061	0.926353	0.523478	1.33132	0.130975	0.966583	0.841778
	Solyc10g007320	UROD-1	1.0276	0.872251	1.15467	0.359943	1.54571	0.131649	1.0073	0.979698	0.766432	0.0737569	0.473842	0.0980567	0.946498	0.884575	0.852425	0.682791	0.835191	0.603279	1.14321	0.62681	1.46785	0.222659	1.46015	0.111373	2.61821	0.00159657	1.46455	0.169707	1.05545	0.672748
	Solyc06g048730	UROD-2	1.01948	0.923998	0.99331	0.967848	1.22074	0.359373	1.13464	0.494855	1.13323	0.550466	1.53772	0.00393078	1.40466	0.0245293	1.13724	0.299172	1.07543	0.491101	0.995552	0.967828	1.06496	0.596445	0.69929	0.0546085	0.940241	0.549964	1.37693	0.0133423	1.30194	0.0399529
	Solyc10g005110	CPOX	0.675827	0.0675618	0.876449	0.466282	1.06699	0.717406	0.847455	0.526256	0.792854	0.520756	0.672354	0.287862	0.847595	0.719704	0.781216	0.333515	0.44328	0.00500883	0.830477	0.388072	0.793031	0.0708544	0.833969	0.541308	1.05714	0.827623	1.18703	0.422948	1.47009	0.4368
	Solyc03g005080	PPO-1	0.740697	0.115509	0.649007	0.124411	0.583474	0.257768	0.815126	0.418754	1.67543	0.316261	1.21504	0.173001	1.3735	0.0567564	0.984178	0.918564	1.01422	0.932024	1.12229	0.324273	0.722528	0.0184445	0.86647	0.187088	0.911032	0.592138	0.916408	0.541554	1.14528	0.248705
	Solyc01g079090	PPO-2	1.0515	0.802952	1.08334	0.544198	1.35047	0.0416275	1.28732	0.0471026	1.42117	0.0732758	1.07374	0.479723	0.96576	0.699418	0.979807	0.875327	1.04276	0.630354	0.730613	0.135647	1.55828	0.0246447	1.00946	0.966586	1.41848	0.0454903	1.10306	0.532943	0.980216	0.849043
	Solyc10g008740	CHLI	0.777478	0.0361207	0.726947	0.0155503	1.29223	0.061608	0.658896	0.00418792	0.750805	0.0331526	1.33279	0.0547868	0.411202	8.56252e-05	1.21628	0.10781	0.787245	0.0540824	1.02727	0.89477	2.30697	0.000781774	0.685668	0.00453144	1.0819	0.408947	0.421043	6.83997e-05	3.44048	0.000390024
	Solyc04g015490	CHLD	1.07439	0.804241	0.779412	0.47472	1.03256	0.908773	0.649534	0.239603	1.14622	0.683624	1.31795	0.435989	1.30918	0.280752	1.23949	0.530716	0.612193	0.194103	0.718139	0.321046	1.26798	0.202835	1.00195	0.992867	1.03636	0.839862	0.744737	0.168821	0.726267	0.387994
	Solyc04g015750	CHLH	1.41225	0.104894	0.609623	0.0508143	0.755133	0.308288	0.980501	0.931496	1.84211	0.0567796	3.23088	0.000596999	1.55209	0.0446594	0.866744	0.492934	0.823258	0.373865	0.954169	0.753903	2.36167	0.00516375	0.876969	0.439937	2.31262	0.00279783	1.20154	0.210369	1.09059	0.646293
	Solyc03g118240	Mg-PPMT	0.842638	0.269282	0.858471	0.323935	1.4555	0.107756	0.987083	0.91738	0.493478	0.0410114	1.49643	0.00608088	0.993063	0.970851	1.51033	0.00521568	0.920249	0.555479	0.995542	0.984394	1.78161	0.00416544	0.963446	0.832455	1.53768	0.0699578	1.58267	0.0136309	1.25422	0.590449
	Solyc10g077040	CRD1	1.16216	0.385303	1.04626	0.811125	1.65996	0.0200245	1.22387	0.28399	0.915212	0.678364	1.66303	0.00297937	0.729352	0.0282994	0.974837	0.863648	0.809004	0.0869518	0.934415	0.554893	2.53778	0.00214688	1.54649	0.00303534	2.53225	3.96745e-05	0.833674	0.307531	1.85455	0.00835916
	Solyc01g067290	DVR	0.801656	0.207352	0.969858	0.826598	0.942605	0.649603	0.781099	0.229388	0.734565	0.030526	1.1568	0.343257	0.884065	0.46905	1.09182	0.616573	0.666134	0.0212357	1.02205	0.844967	1.43074	0.0215438	1.0059	0.952632	1.26444	0.0797796	0.882662	0.271143	1.30519	0.0766435
	Solyc10g006900	PORA-1	1.34781	0.148601	1.10877	0.598292	0.993707	0.972933	1.34581	0.0261737	1.0111	0.950457	1.26112	0.0492934	1.12577	0.277261	1.2069	0.0771756	1.21626	0.0841191	1.19659	0.226224	1.10104	0.415035	1.18077	0.29707	0.959477	0.770367	0.898902	0.473621	0.968192	0.868591
	Solyc12g013710	PORA-2	2.90648	0.0010175	1.38887	0.163822	7.48527	5.35156e-05	11.2104	1.02544e-05	0.118654	0.000403739	24.609	2.42432e-06	0.753929	0.100678	0.975878	0.937779	8.69622	9.49207e-05	1.04944	0.891459	1.34786	0.302104	0.909558	0.525778	1.11278	0.509019	1.14757	0.55609	1.00395	0.976319
	Solyc07g054210	PORA-like	1.26577	0.0725639	0.589899	0.0157377	1.34341	0.0739547	1.11861	0.359112	0.392063	0.000911307	1.32919	0.0644344	0.882746	0.378603	0.812232	0.173874	0.541027	0.000929349	1.20535	0.335781	1.47025	0.00977743	1.48105	0.0154626	1.54226	0.00740702	0.959258	0.729321	1.12043	0.701965
	Solyc01g088310	CHL P-1	1.49701	0.0127779	1.42403	0.0144065	1.51527	0.00397531	1.27466	0.0891275	0.702124	0.0124518	1.2334	0.115678	1.05391	0.662487	1.07297	0.524955	1.08084	0.440186	1.04757	0.698679	1.53411	0.0107436	0.995137	0.963116	0.893676	0.316889	1.49136	0.00609918	1.28247	0.0612793
	Solyc03g115980	CHL P-2	1.00231	0.982464	0.962492	0.67582	1.84994	0.000330484	1.39921	0.0123229	0.720665	0.0119568	1.09276	0.440703	0.151168	2.41674e-06	1.08278	0.46833	1.49807	0.00828934	1.02766	0.839942	1.64261	0.0017105	1.07443	0.605682	0.892835	0.257088	6.98185	3.19871e-07	1.84698	0.00274157
	Solyc09g014760	CHLG	0.732889	0.193539	0.621919	0.0287805	0.725189	0.309908	0.635104	0.0233351	1.18522	0.483665	1.2841	0.0366658	1.55653	0.00259043	1.31331	0.113067	0.76914	0.0614066	1.07208	0.64805	1.03637	0.831449	0.776829	0.127229	0.875373	0.378531	0.64121	0.011598	1.2089	0.43484
	Solyc06g060310	CAO-1	0.602876	0.214206	0.800204	0.50026	1.04663	0.821183	0.961732	0.872169	2.19511	0.205148	1.60571	0.0712772	0.415032	0.0356323	0.911197	0.76032	0.549952	0.0607122	0.565588	0.101119	2.29216	0.0289782	1.29902	0.504568	0.749873	0.29327	2.65784	0.0156108	0.384974	0.0184728
	Solyc11g012850	CAO-2	0.966616	0.94679	0.369551	0.0810448	1.72871	0.333589	1.14003	0.77373	2.71319	0.0600129	0.776952	0.2324	1.36694	0.0282498	0.684569	0.197248	0.384337	0.0180879	1.30624	0.035314	1.82965	0.0644648	1.35285	0.0935225	1.45608	0.193204	2.6694	0.00145751	1.45974	0.214059
	Solyc05g032660	NOL	0.774742	0.559571	0.63845	0.303831	0.859525	0.561692	0.601676	0.20298	0.602865	0.0353217	1.24591	0.571225	0.741884	0.117253	0.819723	0.294699	0.761586	0.0909681	0.616688	0.0842145	0.603997	0.073251	0.755023	0.339079	0.563169	0.0967519	0.635664	0.112236	0.926727	0.674043
	Solyc07g024000	NYC1	0.747073	0.118326	1.07232	0.577661	0.584808	0.02835	1.02932	0.800849	1.31865	0.127515	0.914073	0.374847	1.06995	0.4916	0.774116	0.115368	1.05154	0.588752	1.40901	0.0345486	2.16575	0.0012822	2.1204	0.00165795	2.88627	0.000147713	1.49045	0.0198315	1.80372	0.0495205
	Solyc09g091100	HCAR	0.928145	0.774574	0.994925	0.984512	0.975605	0.92945	0.757005	0.270926	1.25912	0.363844	0.683186	0.096876	0.885999	0.641755	0.948424	0.795594	0.84826	0.558488	1.56722	0.0770283	0.869357	0.538135	0.975631	0.945715	0.567152	0.121702	0.627791	0.197575	0.983289	0.907942
	Solyc09g065620	CLH-1	1.18358	0.188307	1.10922	0.476645	1.17145	0.401499	0.952435	0.73516	1.10696	0.381285	0.776557	0.119204	0.952256	0.68702	0.937786	0.706445	0.950462	0.633467	1.13959	0.322554	1.07652	0.443349	0.98361	0.868169	1.02823	0.780236	0.943148	0.690088	1.03529	0.776774
	Solyc12g005300	CLH-2	0.978899	0.849447	0.969302	0.802069	1.10575	0.421346	0.797111	0.150158	0.905219	0.60192	0.986264	0.887089	1.16976	0.248274	1.07956	0.468048	0.96255	0.706602	0.992029	0.946468	0.936375	0.669738	1.01454	0.929992	0.921696	0.476278	1.04318	0.766686	0.867233	0.274866
	Solyc09g082600	CLH-3	0.966585	0.832357	0.733904	0.11591	0.774307	0.214301	0.785945	0.32214	0.925087	0.431981	0.852289	0.300982	1.04186	0.800896	1.03541	0.789179	1.05778	0.687694	1.07779	0.612488	1.03733	0.731451	0.918875	0.575656	0.720858	0.0205378	0.885398	0.475364	1.16615	0.142538
	Solyc06g053980	CLH-4	1.3539	0.0410413	0.909929	0.636328	0.994437	0.968695	1.81208	0.00295944	0.640775	0.00710991	0.690788	0.0767639	0.572987	0.0610343	0.909675	0.508934	1.31683	0.170854	0.922503	0.739299	0.901014	0.318495	0.643821	0.0073133	0.739783	0.0731635	0.946153	0.821279	2.21201	0.0494804
	Solyc11g066440	PaO-1	0.438548	0.0228822	0.807604	0.405827	0.698586	0.142958	0.52684	0.068183	1.59112	0.109124	1.11553	0.572264	1.16859	0.608389	0.846983	0.612245	0.808266	0.282076	0.856779	0.466897	0.922007	0.717304	1.00112	0.996171	0.979956	0.931918	0.983256	0.931434	0.827193	0.459961
	Solyc04g039880	PaO-2	0.532015	0.103873	0.699019	0.311773	0.853292	0.642836	0.704915	0.396707	0.698	0.0921011	1.12191	0.556271	0.986841	0.95379	1.46101	0.0797839	0.909139	0.42303	1.34785	0.563371	1.05804	0.851972	0.537459	0.0770162	0.644393	0.191131	0.809747	0.587253	0.848403	0.427818
	Solyc12g096550	PaO-3	0.989116	0.922763	1.04022	0.672885	1.15041	0.152246	0.686682	0.00804945	1.57105	0.00498533	1.49831	0.00452968	0.71656	0.0207315	0.843811	0.169104	0.533356	0.000702583	1.33304	0.0335587	1.80052	0.000641969	1.30939	0.0215274	0.831926	0.0690322	0.525953	0.00052	1.84217	0.00528505
	Solyc04g040160	ACD1-like1	1.66131	0.010645	1.30725	0.0901379	1.51496	0.19723	1.45639	0.0259939	0.845998	0.441976	1.35565	0.378638	0.744046	0.270514	1.92436	0.188052	1.01436	0.94223	0.801801	0.518899	0.851973	0.490287	0.855785	0.584809	1.12159	0.705215	0.570056	0.101546	0.83921	0.313179
	Solyc04g039870	ACD1-like2	1.05941	0.749567	0.838641	0.253707	1.08285	0.530541	0.968779	0.856992	1.36533	0.140266	1.02538	0.856327	0.907286	0.517844	1.16013	0.506781	0.88999	0.390327	0.867657	0.352331	0.889119	0.542871	1.08452	0.645675	0.794779	0.128377	1.01658	0.882928	0.877812	0.247468
	Solyc06g048570	PPD-1	1.17418	0.253438	1.14032	0.272739	1.09732	0.47968	1.15017	0.309897	1.10289	0.71151	1.0049	0.958065	1.26831	0.221749	1.10739	0.445655	1.26658	0.33549	0.930587	0.562036	0.716057	0.024087	0.724722	0.144084	0.773289	0.172744	1.01493	0.946504	1.07755	0.733207
	Solyc03g095550	PPD-2	1.17228	0.140685	1.12427	0.280619	1.07711	0.404697	1.33364	0.0508887	0.877339	0.451394	1.02864	0.893965	1.05173	0.836544	0.841553	0.418006	0.731558	0.0823843	1.19846	0.358916	0.810276	0.138472	0.98117	0.906469	0.765808	0.117362	0.815789	0.0976362	0.983563	0.914868
	Solyc01g088090	PPH	1.145	0.475539	1.29564	0.357708	0.531216	0.00226319	0.492234	0.00691161	1.70893	0.0556586	1.46901	0.00953367	1.61516	0.00239781	0.76672	0.0173645	0.369208	1.79904e-05	1.23556	0.227816	2.37562	0.00049019	0.984513	0.888642	1.90154	0.000525242	1.0459	0.724821	1.31474	0.16095
	Solyc03g044470	RCCR	1.16226	0.297408	0.921142	0.591632	0.994809	0.968734	0.731655	0.0586008	0.971149	0.756706	0.997761	0.982844	1.0275	0.767357	1.18148	0.147992	0.85236	0.0842538	1.10696	0.358432	1.13729	0.230061	0.912536	0.361504	0.678686	0.00541793	0.699888	0.030766	1.19951	0.219217
	Solyc08g065480	Fe-chelatase-2	1.69956	0.0155652	1.40326	0.0248976	0.972067	0.907737	1.3067	0.147286	1.46217	0.137214	1.0357	0.848604	0.940051	0.754902	0.655703	0.208197	0.89345	0.515214	1.24888	0.0686898	0.795644	0.0671903	1.04723	0.750437	0.764365	0.167118	0.888305	0.457816	1.19346	0.396203
	Solyc10g084140	Fe-chelatase-like1	0.864271	0.325837	0.840121	0.217409	0.841262	0.199516	0.93427	0.686921	1.08959	0.705202	1.05834	0.671647	1.0339	0.789734	0.960131	0.757213	1.04038	0.740095	0.6919	0.0150301	1.35489	0.0294251	1.17843	0.237365	1.22572	0.112213	1.18789	0.178485	0.890577	0.316294
	Solyc05g018650	Fe-chelatase-like2	0.768825	0.0751578	0.773869	0.0672552	0.770065	0.164041	0.888482	0.433221	1.31932	0.0291768	1.29503	0.0501698	0.877203	0.195018	0.902813	0.397414	1.57834	0.00917637	0.964337	0.732138	0.936405	0.637416	1.09955	0.512682	0.678081	0.0404272	0.771554	0.117954	1.33612	0.0684219
TOC	Solyc01g088310	GGR-1	1.49701	0.0127779	1.42403	0.0144065	1.51527	0.00397531	1.27466	0.0891275	0.702124	0.0124518	1.2334	0.115678	1.05391	0.662487	1.07297	0.524955	1.08084	0.440186	1.04757	0.698679	1.53411	0.0107436	0.995137	0.963116	0.893676	0.316889	1.49136	0.00609918	1.28247	0.0612793
	Solyc03g115980	GGR-2	1.00231	0.982464	0.962492	0.67582	1.84994	0.000330484	1.39921	0.0123229	0.720665	0.0119568	1.09276	0.440703	0.151168	2.41674e-06	1.08278	0.46833	1.49807	0.00828934	1.02766	0.839942	1.64261	0.0017105	1.07443	0.605682	0.892835	0.257088	6.98185	3.19871e-07	1.84698	0.00274157
	Solyc07g007590	Tyra	1.58593	0.0295503	0.605458	0.010966	0.791768	0.3597	2.18522	0.00127471	0.523021	0.00202125	1.06854	0.677129	0.696436	0.0275899	0.840521	0.112783	0.850005	0.0898364	0.894295	0.461582	0.855941	0.140285	0.695799	0.00720822	0.659847	0.00408299	1.74076	0.00122908	1.41427	0.0292338
	Solyc07g053720	TAT-1	1.00604	0.973564	0.630377	0.131321	0.705162	0.234247	0.549299	0.0472129	1.18868	0.338641	1.29103	0.0709541	0.976485	0.820404	1.53056	0.0374511	1.17793	0.448285	0.482763	0.00421875	0.729228	0.0969774	0.968112	0.904956	0.7401	0.200501	0.794252	0.337348	1.0181	0.909841
	Solyc10g008200	TAT-2	0.993088	0.960426	1.0754	0.601338	1.4023	0.13059	1.55103	0.0273723	0.586376	0.0313998	0.930884	0.702217	0.931462	0.538247	0.817381	0.0995401	1.15076	0.346215	0.931998	0.623366	1.0672	0.729077	0.926668	0.654234	1.14937	0.367552	1.04776	0.774496	0.680765	0.0458451
	Solyc07g045050	HPPD-1	0.861796	0.574006	0.896542	0.794376	0.723893	0.0995522	0.960106	0.768565	1.00047	0.997775	1.03519	0.750883	1.54549	0.0039204	0.81379	0.171696	1.33492	0.148983	0.940986	0.797683	1.63887	0.0137148	1.5111	0.0133466	1.48981	0.0243913	1.07244	0.581869	0.99337	0.984395
	Solyc05g041200	HPPD-2	1.10815	0.425668	0.843566	0.241242	0.627885	0.00927582	0.827594	0.223357	1.47089	0.0121389	0.904516	0.35143	0.910937	0.356716	0.94507	0.606477	0.733009	0.0404277	1.12922	0.563475	1.33255	0.0278408	1.52801	0.00196093	1.03544	0.744087	0.924635	0.50397	1.01738	0.888256
	Solyc03g051810	VTE1	1.45719	0.282064	1.23289	0.470552	1.72898	0.195961	0.958703	0.914321	0.876261	0.455646	0.861353	0.768214	0.747136	0.2997	1.027	0.953424	1.08348	0.809654	1.17786	0.66474	1.55154	0.244869	0.775964	0.169597	1.21164	0.486566	0.802206	0.115891	1.14993	0.446674
	Solyc07g017770	VTE2-1	1.277	0.411887	0.923476	0.667462	0.60783	0.202418	1.16068	0.313426	2.26798	0.0238517	0.83227	0.610004	1.22706	0.573479	0.643962	0.307618	0.70197	0.375683	0.434466	0.0555974	0.664628	0.252203	2.00744	0.0306147	1.17095	0.702243	0.843629	0.321428	1.33176	0.118774
	Solyc08g041850	VTE2-2	0.888124	0.436351	0.82434	0.33276	1.22153	0.369939	1.03015	0.846993	1.05997	0.721107	1.49979	0.0268856	1.81511	0.00239448	1.02159	0.902842	1.02736	0.867372	0.960397	0.741383	0.848116	0.245833	0.399911	0.000835593	0.817536	0.183828	0.755873	0.103051	1.14508	0.53357
	Solyc09g065730	VTE2-3	1.43123	0.103145	1.00915	0.952775	1.14251	0.541459	1.13649	0.632238	1.06834	0.636522	1.14025	0.419576	1.08247	0.589231	0.946232	0.744787	1.10371	0.476004	1.19757	0.326032	1.09791	0.461173	1.25702	0.255807	0.901954	0.407858	1.22942	0.0782842	0.606785	0.00344876
	Solyc08g068570	VTE3b	0.833824	0.373642	0.837928	0.482179	1.14287	0.517028	1.32489	0.205245	0.770913	0.0915047	0.826166	0.189846	0.749485	0.116445	0.922153	0.599029	1.01612	0.905561	0.968368	0.883238	0.628643	0.0146478	0.402504	0.000206749	0.608699	0.00962156	1.63838	0.000993686	1.0521	0.735958
	Solyc08g076360	VTE4	0.428505	0.0813016	0.269944	0.00107514	0.598476	0.0562738	0.582754	0.072294	0.823787	0.432484	0.560698	0.223409	0.988244	0.97449	1.44659	0.278454	1.81376	0.0742012	0.558661	0.148095	2.286	0.0599253	1.45956	0.0614358	1.55473	0.00896306	2.08633	0.00124474	4.63924	0.00233024
Q	Solyc01g088310	GGR-1	1.49701	0.0127779	1.42403	0.0144065	1.51527	0.00397531	1.27466	0.0891275	0.702124	0.0124518	1.2334	0.115678	1.05391	0.662487	1.07297	0.524955	1.08084	0.440186	1.04757	0.698679	1.53411	0.0107436	0.995137	0.963116	0.893676	0.316889	1.49136	0.00609918	1.28247	0.0612793
	Solyc03g115980	GGR-2	1.00231	0.982464	0.962492	0.67582	1.84994	0.000330484	1.39921	0.0123229	0.720665	0.0119568	1.09276	0.440703	0.151168	2.41674e-06	1.08278	0.46833	1.49807	0.00828934	1.02766	0.839942	1.64261	0.0017105	1.07443	0.605682	0.892835	0.257088	6.98185	3.19871e-07	1.84698	0.00274157
	Solyc03g005230	VTE3a	0.976077	0.84617	0.89369	0.443646	1.10004	0.514328	0.791413	0.119036	1.10828	0.528752	1.00519	0.955263	0.904126	0.487857	1.03299	0.719287	0.869261	0.148322	1.04043	0.787261	1.56316	0.00905876	1.18031	0.216905	1.07885	0.579629	0.787621	0.107395	1.45549	0.0368802
	Solyc04g005190	Phyllo (MenD,H,C)	0.817341	0.491495	1.18332	0.66389	1.07147	0.702307	1.53838	0.23733	1.70302	0.0289051	1.05243	0.711077	0.895881	0.656345	0.639875	0.030122	0.541411	0.117546	1.24589	0.549021	1.46749	0.271923	0.914469	0.852341	1.73944	0.116751	0.879489	0.717395	1.84714	0.124358
	Solyc06g071030	MenF	0.922633	0.759275	0.931472	0.74396	1.1001	0.706095	1.61027	0.342645	1.52277	0.169331	1.67481	0.00877606	1.10334	0.764587	1.2343	0.378593	1.35783	0.499652	0.689229	0.244735	0.458753	0.161598	0.395607	0.0158157	0.735223	0.396299	1.40776	0.386704	1.65001	0.198616
	Solyc01g105460	ABC4 (MenA)	0.903002	0.7203	0.733409	0.0985876	0.685566	0.458081	0.680748	0.103787	0.832618	0.695471	1.13396	0.383572	1.37963	0.0886407	0.794302	0.310524	1.23617	0.302961	0.714245	0.381268	1.42555	0.106843	0.986408	0.922449	1.52467	0.0165944	1.54511	0.0137324	1.13776	0.759485
	Solyc02g069920	(ECHID) MenB-putative	0.839335	0.228141	1.13504	0.552419	0.894039	0.433095	0.792352	0.190831	0.922593	0.855334	1.39975	0.267173	1.11503	0.693952	1.42714	0.259152	1.00753	0.969634	0.856871	0.393864	1.17867	0.657333	1.01103	0.945188	1.10748	0.657309	1.29282	0.280567	1.10115	0.607406
	Solyc05g005180	(AAE14) Men E-putative	0.674987	0.0600842	1.47351	0.324597	0.941509	0.804473	0.59869	0.0158622	0.36508	0.00298793	0.732726	0.0663618	0.611169	0.015045	0.668646	0.00918007	0.607542	0.000858897	0.613907	0.181582	1.69727	0.0766066	0.917336	0.778927	0.950995	0.736782	1.12525	0.616029	1.29257	0.0946125
	Solyc03g114300	UbiA	0.922633	0.759275	0.931472	0.74396	1.1001	0.706095	1.61027	0.342645	1.52277	0.169331	1.67481	0.00877606	1.10334	0.764587	1.2343	0.378593	1.35783	0.499652	0.689229	0.244735	0.458753	0.161598	0.395607	0.0158157	0.735223	0.396299	1.40776	0.386704	1.65001	0.198616
	Solyc07g055850	Coq3-like	0.657379	0.228704	0.879786	0.561651	1.18216	0.421099	1.15202	0.347838	0.814402	0.198995	0.908653	0.495674	1.1882	0.285071	1.20151	0.622193	1.36691	0.0211568	0.54687	0.0366541	0.86047	0.300241	1.01383	0.913974	0.791379	0.150082	1.20831	0.272631	1.1948	0.414823
	Solyc09g091570	Coq6-like	1.45424	0.343941	0.912998	0.737872	0.707013	0.246727	1.25907	0.625196	0.856134	0.542635	0.750853	0.283001	0.617401	0.0481625	0.79307	0.349371	0.985868	0.947014	0.527746	0.0684538	0.976356	0.901356	1.45898	0.0419299	0.91498	0.417461	1.0278	0.825023	0.964833	0.864092
	Solyc01g081470	Coq5-like	1.02394	0.916168	1.05702	0.815342	1.28225	0.365055	1.51715	0.0623132	1.02172	0.913413	1.13427	0.618496	1.31368	0.274501	0.826864	0.4899	0.91885	0.729304	0.994209	0.976992	1.34761	0.252608	1.55146	0.253442	2.49923	0.00895268	1.05222	0.878285	1.0772	0.814925
	Solyc12g019010	UbiE-MenG-like	0.903002	0.7203	0.733409	0.0985876	0.685566	0.458081	0.680748	0.103787	0.832618	0.695471	1.13396	0.383572	1.37963	0.0886407	0.794302	0.310524	1.23617	0.302961	0.714245	0.381268	1.42555	0.106843	0.986408	0.922449	1.52467	0.0165944	1.54511	0.0137324	1.13776	0.759485

## Sheet: Table S10
Table S10. Correlation matrix of differentially represented genes/metabolites in tomato mutants at MG
	Phytoene	Phytofluene	z-carotene	Neurosporene	Prolycopene	lycopene-isomer	all-trans-lycopene	g-carotene	b-carotene	Zeaxanthin	Neoxanthin	violaxanthin	Luteoxanthin	d-carotene	a-carotene	Lutein	ID1	PSY1	PSY2	PSY3	PDS	P-TOX	ZISO	ZDS	CrtISO	CrtISO2	LCY-E	LCY-B	LCY-B2	NXS/BETA	CHY1	CHY2	LUT1	LUT5	ZEP	VDE	CCD1A	CCD1B	NCED
Phytoene	-	-	-	-	-	-	-	-	-	-	-	-	-	-	-	-	-	-	-	-	-	-	-	-	-	-	-	-	-	-	-	-	-	-	-	-	-	-	-
Phytofluene	-	-	-	-	-	-	-	-	-	-	-	-	-	-	-	-	-	-	-	-	-	-	-	-	-	-	-	-	-	-	-	-	-	-	-	-	-	-	-
z-carotene	-	-	-	-	-	-	-	-	-	-	-	-	-	-	-	-	-	-	-	-	-	-	-	-	-	-	-	-	-	-	-	-	-	-	-	-	-	-	-
Neurosporene	-	-	-	-	-	-	-	-	-	-	-	-	-	-	-	-	-	-	-	-	-	-	-	-	-	-	-	-	-	-	-	-	-	-	-	-	-	-	-
Prolycopene	-	-	-	-	-	-	-	-	-	-	-	-	-	-	-	-	-	-	-	-	-	-	-	-	-	-	-	-	-	-	-	-	-	-	-	-	-	-	-
lycopene-isomer	-	-	-	-	-	-	-	-	-	-	-	-	-	-	-	-	-	-	-	-	-	-	-	-	-	-	-	-	-	-	-	-	-	-	-	-	-	-	-
all-trans-lycopene	-	-	-	-	-	-	-	-	-	-	-	-	-	-	-	-	-	-	-	-	-	-	-	-	-	-	-	-	-	-	-	-	-	-	-	-	-	-	-
g-carotene	-	-	-	-	-	-	-	-	-	-	-	-	-	-	-	-	-	-	-	-	-	-	-	-	-	-	-	-	-	-	-	-	-	-	-	-	-	-	-
b-carotene	-	-	-	-	-	-	-	-	-	-	-0.484144	-0.188727	0.587481	-	0.0693773	0.0312874	0.756124	0.19597	0.665924	0.262387	-0.232767	0.0399812	-0.0133374	0.240865	0.506219	0.536869	0.892688	0.757838	0.0246541	0.603995	0.481041	-0.091542	0.18565	0.244721	0.8111	0.0953799	-0.351464	0.807059	0.932043
Zeaxanthin	-	-	-	-	-	-	-	-	-	-	-	-	-	-	-	-	-	-	-	-	-	-	-	-	-	-	-	-	-	-	-	-	-	-	-	-	-	-	-
Neoxanthin	-	-	-	-	-	-	-	-	-0.484144	-	1	0.368932	-0.708041	-	0.503777	-0.279265	-0.598889	-0.367708	0.304849	0.532578	-0.0662153	-0.0468102	-0.361208	0.602333	-0.326662	-0.30389	-0.465839	0.0370894	0.795721	0.301731	-0.69196	0.0573512	0.666766	0.602586	-0.0315694	0.27308	0.844268	-0.48798	-0.630701
violaxanthin	-	-	-	-	-	-	-	-	-0.188727	-	0.368932	1	-0.770978	-	-0.548714	-0.986496	0.29037	-0.807151	-0.0869361	-0.129495	-0.717908	-0.924117	-0.847694	-0.256544	-0.891737	-0.816818	-0.191886	-0.291345	-0.0547505	-0.283398	-0.851588	-0.379638	-0.160753	-0.107448	-0.306811	-0.495829	0.402529	-0.573065	-0.395963
Luteoxanthin	-	-	-	-	-	-	-	-	0.587481	-	-0.708041	-0.770978	1	-	0.165461	0.696883	0.193031	0.865405	0.168109	-0.197577	0.576315	0.645537	0.783854	0.0540775	0.87422	0.882673	0.707335	0.512078	-0.268565	0.269871	0.987191	-0.140611	-0.138319	-0.197646	0.541731	-0.00817732	-0.816933	0.896394	0.824818
d-carotene	-	-	-	-	-	-	-	-	-	-	-	-	-	-	-	-	-	-	-	-	-	-	-	-	-	-	-	-	-	-	-	-	-	-	-	-	-	-	-
a-carotene	-	-	-	-	-	-	-	-	0.0693773	-	0.503777	-0.548714	0.165461	-	1	0.564368	-0.544642	0.379227	0.645319	0.759926	0.437174	0.746342	0.338694	0.918523	0.621958	0.591179	0.0397279	0.579404	0.860475	0.783417	0.208576	0.358564	0.885483	0.80269	0.545436	0.744709	0.380518	0.306445	0.0653266
Lutein	-	-	-	-	-	-	-	-	0.0312874	-	-0.279265	-0.986496	0.696883	-	0.564368	1	-0.434487	0.81034	-0.000832915	0.0885771	0.790839	0.947677	0.879156	0.246445	0.838281	0.763082	0.0682377	0.199149	0.0693555	0.21011	0.793436	0.369683	0.147665	0.0750857	0.20311	0.475186	-0.35764	0.469245	0.259358
ID1	-	-	-	-	-	-	-	-	0.756124	-	-0.598889	0.29037	0.193031	-	-0.544642	-0.434487	1	-0.298537	0.191491	-0.0855448	-0.666481	-0.551202	-0.431855	-0.340037	-0.102631	-0.0820801	0.580714	0.20069	-0.409298	0.0342402	0.0839741	-0.11839	-0.290118	-0.145906	0.272109	-0.234459	-0.301883	0.32057	0.612465
PSY1	-	-	-	-	-	-	-	-	0.19597	-	-0.367708	-0.807151	0.865405	-	0.379227	0.81034	-0.298537	1	0.0757825	-0.225395	0.901948	0.847479	0.965215	0.213814	0.86088	0.885654	0.458421	0.429465	-0.0785758	0.235879	0.889777	-0.235587	-0.027876	-0.177633	0.414951	-0.0264483	-0.68642	0.729657	0.51214
PSY2	-	-	-	-	-	-	-	-	0.665924	-	0.304849	-0.0869361	0.168109	-	0.645319	-0.000832915	0.191491	0.0757825	1	0.766079	-0.127192	0.21027	-0.135406	0.856099	0.446574	0.488608	0.586359	0.912717	0.749	0.975002	0.0850601	0.00343677	0.824084	0.809998	0.908752	0.429301	0.278375	0.55733	0.516892
PSY3	-	-	-	-	-	-	-	-	0.262387	-	0.532578	-0.129495	-0.197577	-	0.759926	0.0885771	-0.0855448	-0.225395	0.766079	1	-0.247001	0.215853	-0.291845	0.809364	0.230079	0.174483	-0.0127837	0.490249	0.881475	0.787012	-0.193436	0.579563	0.937587	0.990149	0.490902	0.851346	0.713328	0.0698041	0.0245495
PDS	-	-	-	-	-	-	-	-	-0.232767	-	-0.0662153	-0.717908	0.576315	-	0.437174	0.790839	-0.666481	0.901948	-0.127192	-0.247001	1	0.853767	0.946728	0.212702	0.656447	0.670561	0.0714746	0.162575	0.0202468	0.0612237	0.644646	-0.181933	-0.00256481	-0.184133	0.119717	-0.00986608	-0.455277	0.382808	0.094905
P-TOX	-	-	-	-	-	-	-	-	0.0399812	-	-0.0468102	-0.924117	0.645537	-	0.746342	0.947677	-0.551202	0.847479	0.21027	0.215853	0.853767	1	0.867391	0.499544	0.877859	0.838156	0.144736	0.39682	0.309251	0.417789	0.721717	0.225456	0.361602	0.242406	0.378025	0.471839	-0.246451	0.527121	0.259433
ZISO	-	-	-	-	-	-	-	-	-0.0133374	-	-0.361208	-0.847694	0.783854	-	0.338694	0.879156	-0.431855	0.965215	-0.135406	-0.291845	0.946728	0.867391	1	0.0889411	0.780385	0.775033	0.227993	0.200359	-0.154232	0.0506504	0.846102	-0.100199	-0.119902	-0.260752	0.185425	0.0176584	-0.644921	0.549511	0.32079
ZDS	-	-	-	-	-	-	-	-	0.240865	-	0.602333	-0.256544	0.0540775	-	0.918523	0.246445	-0.340037	0.213814	0.856099	0.809364	0.212702	0.499544	0.0889411	1	0.486453	0.506352	0.232644	0.755023	0.941466	0.918536	0.0372743	0.123403	0.956419	0.876306	0.716753	0.582542	0.448042	0.352524	0.164425
CrtISO	-	-	-	-	-	-	-	-	0.506219	-	-0.326662	-0.891737	0.87422	-	0.621958	0.838281	-0.102631	0.86088	0.446574	0.230079	0.656447	0.877859	0.780385	0.486453	1	0.985637	0.570351	0.680408	0.20598	0.596038	0.887841	0.0990773	0.32628	0.245843	0.690029	0.384314	-0.453396	0.855787	0.686437
CrtISO2	-	-	-	-	-	-	-	-	0.536869	-	-0.30389	-0.816818	0.882673	-	0.591179	0.763082	-0.0820801	0.885654	0.488608	0.174483	0.670561	0.838156	0.775033	0.506352	0.985637	1	0.659818	0.748759	0.20452	0.621286	0.875695	-0.0634314	0.312132	0.209751	0.750734	0.260258	-0.499178	0.904168	0.729835
LCY-E	-	-	-	-	-	-	-	-	0.892688	-	-0.465839	-0.191886	0.707335	-	0.0397279	0.0682377	0.580714	0.458421	0.586359	-0.0127837	0.0714746	0.144736	0.227993	0.232644	0.570351	0.659818	1	0.812737	-0.0566345	0.541212	0.587664	-0.479721	0.056774	0.0227338	0.837225	-0.22225	-0.579172	0.911651	0.953163
LCY-B	-	-	-	-	-	-	-	-	0.757838	-	0.0370894	-0.291345	0.512078	-	0.579404	0.199149	0.20069	0.429465	0.912717	0.490249	0.162575	0.39682	0.200359	0.755023	0.680408	0.748759	0.812737	1	0.526422	0.919832	0.422304	-0.225492	0.616198	0.550706	0.995794	0.218954	-0.11681	0.827441	0.747441
LCY-B2	-	-	-	-	-	-	-	-	0.0246541	-	0.795721	-0.0547505	-0.268565	-	0.860475	0.0693555	-0.409298	-0.0785758	0.749	0.881475	0.0202468	0.309251	-0.154232	0.941466	0.20598	0.20452	-0.0566345	0.526422	1	0.788974	-0.267253	0.266053	0.980701	0.934543	0.484348	0.645908	0.721442	0.0273727	-0.13108
NXS/BETA	-	-	-	-	-	-	-	-	0.603995	-	0.301731	-0.283398	0.269871	-	0.783417	0.21011	0.0342402	0.235879	0.975002	0.787012	0.0612237	0.417789	0.0506504	0.918536	0.596038	0.621286	0.541212	0.919832	0.788974	1	0.214063	0.0874885	0.868253	0.831821	0.911367	0.535216	0.243003	0.604636	0.505517
CHY1	-	-	-	-	-	-	-	-	0.481041	-	-0.69196	-0.851588	0.987191	-	0.208576	0.793436	0.0839741	0.889777	0.0850601	-0.193436	0.644646	0.721717	0.846102	0.0372743	0.887841	0.875695	0.587664	0.422304	-0.267253	0.214063	1	-0.0359652	-0.141451	-0.20143	0.450611	0.0681244	-0.788228	0.829504	0.734584
CHY2	-	-	-	-	-	-	-	-	-0.091542	-	0.0573512	-0.379638	-0.140611	-	0.358564	0.369683	-0.11839	-0.235587	0.00343677	0.579563	-0.181933	0.225456	-0.100199	0.123403	0.0990773	-0.0634314	-0.479721	-0.225492	0.266053	0.0874885	-0.0359652	1	0.343544	0.476086	-0.186226	0.874359	0.469789	-0.259831	-0.238602
LUT1	-	-	-	-	-	-	-	-	0.18565	-	0.666766	-0.160753	-0.138319	-	0.885483	0.147665	-0.290118	-0.027876	0.824084	0.937587	-0.00256481	0.361602	-0.119902	0.956419	0.32628	0.312132	0.056774	0.616198	0.980701	0.868253	-0.141451	0.343544	1	0.975038	0.588985	0.728999	0.652639	0.159219	0.0228012
LUT5	-	-	-	-	-	-	-	-	0.244721	-	0.602586	-0.107448	-0.197646	-	0.80269	0.0750857	-0.145906	-0.177633	0.809998	0.990149	-0.184133	0.242406	-0.260752	0.876306	0.245843	0.209751	0.0227338	0.550706	0.934543	0.831821	-0.20143	0.476086	0.975038	1	0.540293	0.797135	0.710459	0.0980371	0.0241009
ZEP	-	-	-	-	-	-	-	-	0.8111	-	-0.0315694	-0.306811	0.541731	-	0.545436	0.20311	0.272109	0.414951	0.908752	0.490902	0.119717	0.378025	0.185425	0.716753	0.690029	0.750734	0.837225	0.995794	0.484348	0.911367	0.450611	-0.186226	0.588985	0.540293	1	0.236269	-0.143313	0.84895	0.791617
VDE	-	-	-	-	-	-	-	-	0.0953799	-	0.27308	-0.495829	-0.00817732	-	0.744709	0.475186	-0.234459	-0.0264483	0.429301	0.851346	-0.00986608	0.471839	0.0176584	0.582542	0.384314	0.260258	-0.22225	0.218954	0.645908	0.535216	0.0681244	0.874359	0.728999	0.797135	0.236269	1	0.535048	0.0295017	-0.0456397
CCD1A	-	-	-	-	-	-	-	-	-0.351464	-	0.844268	0.402529	-0.816933	-	0.380518	-0.35764	-0.301883	-0.68642	0.278375	0.713328	-0.455277	-0.246451	-0.644921	0.448042	-0.453396	-0.499178	-0.579172	-0.11681	0.721442	0.243003	-0.788228	0.469789	0.652639	0.710459	-0.143313	0.535048	1	-0.622076	-0.631592
CCD1B	-	-	-	-	-	-	-	-	0.807059	-	-0.48798	-0.573065	0.896394	-	0.306445	0.469245	0.32057	0.729657	0.55733	0.0698041	0.382808	0.527121	0.549511	0.352524	0.855787	0.904168	0.911651	0.827441	0.0273727	0.604636	0.829504	-0.259831	0.159219	0.0980371	0.84895	0.0295017	-0.622076	1	0.944625
NCED	-	-	-	-	-	-	-	-	0.932043	-	-0.630701	-0.395963	0.824818	-	0.0653266	0.259358	0.612465	0.51214	0.516892	0.0245495	0.094905	0.259433	0.32079	0.164425	0.686437	0.729835	0.953163	0.747441	-0.13108	0.505517	0.734584	-0.238602	0.0228012	0.0241009	0.791617	-0.0456397	-0.631592	0.944625	1

[truncated: 4 more sheets: Table S11, Table S12, Table S13, Table S14]
